# Supplementary material for: Multilevel regulation of the glass locus during Drosophila eye development
Source: PLoS Genet. 2019 Jul 12;15(7):e1008269. doi: 10.1371/journal.pgen.1008269 (PMC6655844; doi:10.1371/journal.pgen.1008269)
Supplement: S1 Table — Results of the in silico analysis for transcription factor binding sites upstream of glass ranked according to their p-values. Highlighted in red are factors that are reported to function in the eye. Factors that bind only to one single site in the entire 5.2 kb region are highlighted depending on the enhancer region they bind to: ocelli enhancer in purple; photoreceptor enhancers in orange; non-photoreceptor enhancer in green; repressor region in blue; promoter in yellow. (XLSM) [file pgen.1008269.s008.xlsm]

## Sheet: Glass
transcription factor	start	stop	strand	score	p-value	q-value	matched sequence
br	3330	3342	-	16.4653	8.27e-08	0.000772	ATAATAAACAAAA
Mes2	1255	1266	-	16.8776	2.03e-07	0.00208	TTTAAGCCAAAT
br	1623	1635	-	15.8812	4.81e-07	0.00225	AAAATAAACAAAA
D	3123	3133	+	15.0204	9.23e-07	0.00942	AAAACAATGGA
D	3123	3133	-	15.8283	9.23e-07	0.00939	TCCATTGTTTT
sqz	2500	2515	+	17.2574	1e-06	0.00982	AGTAAAAAAAAAAAAA
br	3327	3341	-	13.8911	1.1e-06	0.0107	TAATAAACAAAAAGT
h	259	268	-	17.051	1.12e-06	0.0118	GTCACGTGCC
Lin29	2503	2517	+	14.9406	1.19e-06	0.0117	AAAAAAAAAAAAAGA
Su(H)	451	463	+	17.0918	1.41e-06	0.0149	ACTGTGAGAAACC
jim	643	657	-	15.2871	1.69e-06	0.0115	AAAACAAAAACAAAA
sr	1019	1032	+	16.2755	1.76e-06	0.0185	GAGCGGGGGCGTCG
hb	520	530	-	14.7921	1.82e-06	0.0183	TTTGTTTTTTA
CG3407	966	990	+	15.1939	1.84e-06	0.019	ATGTCAACTGGCAACGGCTGCGCCT
sqz	2503	2517	+	15.2178	1.99e-06	0.0195	AAAAAAAAAAAAAGA
jim	2507	2517	+	17.2673	2e-06	0.0201	AAAAAAAAAGA
dpn	258	268	-	16.7143	2.1e-06	0.0222	GTCACGTGCCG
bap	1512	1521	-	14.6837	2.21e-06	0.0221	TCTTAAGTGC
ey	2304	2328	-	15.4343	2.22e-06	0.0234	CAGGTGGTGCGTTCAGGTGTCAGCT
jim	2505	2519	+	14.9505	2.55e-06	0.0115	AAAAAAAAAAAGAAA
cyc	260	268	-	16.7449	2.72e-06	0.0287	GTCACGTGC
tai	260	268	+	17.051	2.72e-06	0.0287	GCACGTGAC
tgo	260	268	+	17.051	2.72e-06	0.0287	GCACGTGAC
tgo	260	268	-	16.7449	2.72e-06	0.0287	GTCACGTGC
br	3331	3341	-	13.9406	2.8e-06	0.0238	TAATAAACAAA
Trl	3945	3965	-	2.27551	2.83e-06	0.0298	ACGCTGCCGTCATCGTTGTTG
h	259	268	+	15.0843	2.95e-06	0.0188	GGCACGTGAC
Dvir\z	2669	2684	-	14.3163	2.99e-06	0.0316	TCAGTTGAGTGCAAAG
en	5163	5172	+	10.4851	2.99e-06	0.0297	TCTTAATTAG
Su(H)	4556	4569	-	11.8265	3.06e-06	0.0316	TCGTTTTCACCTTC
scrt	78	90	+	15.6429	3.09e-06	0.0326	CTCACCTGTTGAG
Aef1	4154	4164	-	16.0204	3.11e-06	0.0319	GCAACAACAAT
crp	2300	2310	+	15.5714	3.12e-06	0.0329	GATCAGCTGAC
hb	1523	1535	+	15.9604	3.2e-06	0.0318	TGCATTTTTTATT
CG8765	3059	3072	+	15.404	3.27e-06	0.0323	AAGCTACAGAAGCA
CG12605	80	88	+	16.6224	3.31e-06	0.035	CACCTGTTG
rn	515	539	+	14.7822	3.31e-06	0.0331	CCCAATAAAAAACAAACAAAGAGTG
erm	2098	2108	+	15.0404	3.32e-06	0.0345	AAATGCGCAAA
mirr	834	848	+	14.0495	3.34e-06	0.0327	AATAAGTCGCGGGCA
Dip3	4027	4038	-	11.3756	3.43e-06	0.0363	CCACACCAAGCC
gl	1113	1124	+	15.6327	3.59e-06	0.0363	GAAACCATACAG
tin	1510	1521	-	15.5	3.6e-06	0.0381	TCTTAAGTGCCG
CG7368	1703	1722	-	7.02041	3.69e-06	0.0388	GGGGAGTGGGGGAGGTGTGC
jim	2503	2517	+	14.604	3.81e-06	0.0115	AAAAAAAAAAAAAGA
ftz_f1	786	803	+	6.79592	3.83e-06	0.0404	GGGGAGTCCTTCGACCGT
pdm2	4814	4824	-	14.4775	3.97e-06	0.0394	CATGCAAATCA
vnd	3431	3439	+	14.6531	4.03e-06	0.0408	TCTCAAGTG
CG33557	2827	2847	-	14.7653	4.53e-06	0.0477	CCAGATGGAAAAGCAAATGGA
da	2827	2847	-	14.7653	4.53e-06	0.0477	CCAGATGGAAAAGCAAATGGA
sqz	2498	2513	+	15.3267	4.72e-06	0.0231	GAAGTAAAAAAAAAAA
rib	4214	4222	-	13.7347	4.91e-06	0.0503	CGCAAAAAA
jim	2501	2515	+	14.3564	4.98e-06	0.0115	GTAAAAAAAAAAAAA
Lin29	4722	4735	+	15.3069	5.07e-06	0.0503	AAGATCGAAAAAAT
da	920	929	+	15.1429	5.32e-06	0.0563	CCAGCTGTCA
tap	920	929	+	15.1429	5.32e-06	0.0563	CCAGCTGTCA
klu	1704	1718	-	14.8265	5.33e-06	0.0561	AGTGGGGGAGGTGTG
nub	4820	4829	-	14.4898	5.33e-06	0.0537	TTATGCATGC
CG12605	79	91	+	14.7041	5.65e-06	0.0595	TCACCTGTTGAGG
Hsf	3221	3235	-	14.2245	5.86e-06	0.0619	GGAATTTTCTAGCAG
Zif	1148	1167	-	14.43	5.87e-06	0.0575	TTGTAAATAACACTACCCCA
inv	5164	5172	+	11.7327	5.98e-06	0.06	CTTAATTAG
jigr1	2500	2510	+	14.2277	5.98e-06	0.0584	AGTAAAAAAAA
jim	2504	2518	+	14.1485	6.18e-06	0.0115	AAAAAAAAAAAAGAA
br	1192	1202	+	13.3663	6.36e-06	0.0238	TAGTAAATAAA
gl	1447	1458	+	14.7525	6.65e-06	0.0663	AGTTCAAGGATA
Trl	3831	3851	-	1.05102	6.66e-06	0.0347	CCTCCTCCGCCTTCGCCTTCG
gt	3338	3351	-	14.8776	6.69e-06	0.0707	TTTTATTACATAAT
jim	2506	2520	+	14.0495	6.86e-06	0.0115	AAAAAAAAAAGAAAT
Su(H)	452	467	+	14.7245	6.98e-06	0.0738	CTGTGAGAAACCAATA
Dbx	4691	4699	-	11.2277	7.28e-06	0.0723	TTTAATTAG
hb	517	526	+	16.901	7.28e-06	0.0358	CAATAAAAAA
hb	4619	4628	+	16.901	7.28e-06	0.0358	CAATAAAAAA
zen2	5163	5171	+	12.2079	7.28e-06	0.0733	TCTTAATTA
ct	1448	1456	-	11.3776	7.34e-06	0.0772	TCCTTGAAC
br	3302	3312	-	13.3564	7.46e-06	0.0238	TAATAAACAAT
nub	4815	4825	-	13.2772	7.51e-06	0.0746	GCATGCAAATC
Mes2	4714	4725	-	14.2959	7.58e-06	0.0387	TCTTAGCCAAAA
CG7368	1710	1724	-	13.7551	7.75e-06	0.0588	GCGGGGAGTGGGGGA
ci	2172	2182	-	14.5	8.09e-06	0.0855	AGCCCATCCAC
Bteb2	1023	1030	+	15.8571	8.13e-06	0.0859	GGGGGCGT
scrt	78	88	+	10.4286	8.42e-06	0.089	CTCACCTGTTG
Dvir\z	2001	2016	+	13.602	8.44e-06	0.0446	GAAAATGAGTGAAATT
bap	1313	1322	-	14.2143	8.47e-06	0.0422	ATTTAAGTGG
pdm2	3415	3425	+	13.6577	8.7e-06	0.0428	TATGCATATCA
scrt	79	91	+	13.9286	8.77e-06	0.0926	TCACCTGTTGAGG
Usf	991	1000	-	14.398	8.87e-06	0.0938	ACCGCGTGAC
Fer1	2299	2311	+	12.9592	8.94e-06	0.0944	TGATCAGCTGACA
nau	1027	1038	-	13.1633	9.06e-06	0.0958	GACAACCGACGC
Aef1	3964	3974	-	10.2143	9.13e-06	0.0468	ACCACAACAAC
Hr51	1476	1488	+	14.06	9.16e-06	0.0948	AAAAGTTAAAGGT
fru	1142	1155	-	13.76	9.59e-06	0.0635	CTACCCCAGTAATA
Hr46	879	888	+	15.3878	9.61e-06	0.0973	AAGTGGGTTA
dsx	1095	1108	+	10.5204	9.8e-06	0.0992	CTACTAAGTCATAT
crol	1708	1722	+	11.3673	9.81e-06	0.0966	CCTCCCCCACTCCCC
gl	1845	1867	-	-30.5102	1e-05	0.105	GGCTGCACCGATGGGGCTTCTCC
vri	3337	3347	-	14.4752	1e-05	0.0786	ATTACATAATA
Dref	3390	3401	+	14.3878	1.03e-05	0.103	ATATATCGAAAA
Vsx2	4690	4699	-	12.505	1.04e-05	0.105	TTTAATTAGC
ttk	355	363	+	14.9286	1.09e-05	0.111	CAGGATAAT
hb	2500	2512	-	14.495	1.11e-05	0.0413	TTTTTTTTTTACT
jim	2104	2118	+	13.5446	1.11e-05	0.0148	GCAAAACAAACACCA
CG7368	1709	1723	-	13.0408	1.12e-05	0.0588	CGGGGAGTGGGGGAG
jim	646	656	-	14.3762	1.12e-05	0.0561	AAACAAAAACA
rn	2497	2521	+	13.703	1.12e-05	0.056	CGAAGTAAAAAAAAAAAAAGAAATA
odd	448	456	+	15.0816	1.14e-05	0.12	GCTACTGTG
ttk	2072	2084	-	9.20408	1.14e-05	0.12	ATGCCAGGACATG
sob	448	460	+	13.6633	1.15e-05	0.122	GCTACTGTGAGAA
disco	3720	3732	-	13.7475	1.16e-05	0.12	TTATTTGTCACCC
jim	521	535	+	13.4851	1.18e-05	0.0148	AAAAAACAAACAAAG
Bteb2	431	444	-	14	1.19e-05	0.125	TTAAGGGGCGTTTG
pnt	4230	4237	-	16.2857	1.21e-05	0.0637	GAGGAAGC
pnt	3139	3146	+	16.2857	1.21e-05	0.0637	GAGGAAGC
odd	446	456	-	14.0918	1.23e-05	0.13	CACAGTAGCGA
fru	1605	1618	-	13.49	1.24e-05	0.0635	ACCAAAAAGTAACA
gt	3337	3348	-	9.11224	1.24e-05	0.123	TATTACATAATA
disco	3721	3730	-	14.2245	1.25e-05	0.131	ATTTGTCACC
hb	518	530	-	14.2673	1.25e-05	0.0413	TTTGTTTTTTATT
Trl	977	997	-	-5.78571	1.27e-05	0.0347	GCGTGACAGGCGCAGCCGTTG
sima	260	268	+	14.7143	1.28e-05	0.135	GCACGTGAC
sqz	4210	4224	-	13.8614	1.28e-05	0.06	GGCGCAAAAAACATA
pdm2	3412	3422	-	13.2613	1.29e-05	0.0428	TATGCATATGA
srp	2274	2285	-	14.3878	1.29e-05	0.136	CTCTCGATTGAC
CG7928	2056	2069	+	13.5408	1.32e-05	0.139	CAGGGATGGGCAGC
da	2303	2312	+	13.1837	1.32e-05	0.139	CAGCTGACAC
Fer3	2303	2312	+	13.1837	1.32e-05	0.139	CAGCTGACAC
Trl	971	991	-	-5.84694	1.32e-05	0.0347	CAGGCGCAGCCGTTGCCAGTT
da	2840	2848	+	14.4184	1.34e-05	0.141	CCATCTGGC
Oli	2840	2848	+	14.4184	1.34e-05	0.141	CCATCTGGC
cyc	259	267	+	14.3469	1.37e-05	0.0724	GGCACGTGA
tgo	259	267	+	14.3469	1.37e-05	0.0724	GGCACGTGA
Lin29	1524	1538	-	13.5248	1.38e-05	0.0522	GAAAATAAAAAATGC
jigr1	1525	1535	-	13.396	1.43e-05	0.0679	AATAAAAAATG
Blimp_1	2524	2535	+	12.0306	1.44e-05	0.0604	AAAATTGAAAAC
CG32105	4691	4699	-	13.5149	1.46e-05	0.144	TTTAATTAG
cic	3772	3779	-	13.6837	1.47e-05	0.153	CCCATTCA
tin	699	706	+	14.2449	1.47e-05	0.0775	CTCAAGTG
tin	3432	3439	+	14.2449	1.47e-05	0.0775	CTCAAGTG
vnd	699	706	+	11.4495	1.47e-05	0.0776	CTCAAGTG
mirr	4338	4352	+	13.7624	1.48e-05	0.0727	AATTAGTCGCCGTCT
ftz	4563	4574	+	14.0714	1.52e-05	0.119	AAAACGATTAAG
D	641	651	+	13.4747	1.54e-05	0.0783	CCTTTTGTTTT
da	919	929	+	13.4388	1.55e-05	0.164	TCCAGCTGTCA
Fer1	919	929	+	13.4388	1.55e-05	0.164	TCCAGCTGTCA
vri	3338	3348	+	14.0396	1.55e-05	0.0786	ATTATGTAATA
l(3)neo38	1707	1721	-	13.2143	1.57e-05	0.0781	GGGAGTGGGGGAGGT
Lin29	4631	4645	+	13.4158	1.58e-05	0.0522	AGAAAGAAAAAATGG
Dip3	4022	4033	-	10.4366	1.65e-05	0.0871	CCAAGCCATCCC
br	4647	4658	+	13.3878	1.66e-05	0.17	ATACAACTAATG
D	1323	1333	-	13.1531	1.68e-05	0.0857	AGAACAATTGA
sqz	4463	4478	+	13.1287	1.68e-05	0.055	AGTCTTCGAAAAAAAA
Six4	3275	3283	-	12.4796	1.69e-05	0.176	ATATGATAC
jim	2502	2516	+	13.0792	1.7e-05	0.0187	TAAAAAAAAAAAAAG
HLH4C	975	989	-	6.9898	1.72e-05	0.182	GGCGCAGCCGTTGCC
NFAT	3223	3237	+	13.23	1.75e-05	0.181	GCTAGAAAATTCCCA
erm	5251	5261	+	13.3333	1.76e-05	0.0915	AAATGCGCGAC
l(3)neo38	1709	1723	-	13.0306	1.76e-05	0.0781	CGGGGAGTGGGGGAG
da	2318	2332	+	13.1633	1.77e-05	0.187	CGCACCACCTGAGTG
HLH4C	2318	2332	+	13.1633	1.77e-05	0.187	CGCACCACCTGAGTG
Aef1	4156	4163	-	14.551	1.79e-05	0.183	CAACAACA
bap	1513	1520	-	12	1.79e-05	0.185	CTTAAGTG
CG16778	4579	4586	-	13.6224	1.79e-05	0.189	CACATATG
GATAd	2158	2165	-	14.0714	1.79e-05	0.186	CCTTATCA
pan	4777	4784	+	11.1683	1.79e-05	0.175	CTTTGATC
srp	2158	2165	-	13.4184	1.79e-05	0.184	CCTTATCA
HLHmbeta	259	266	-	14.6735	1.8e-05	0.191	CACGTGCC
br	4637	4652	-	12.3564	1.81e-05	0.183	TTGTATTCCATTTTTT
ato	2840	2848	-	12.7755	1.83e-05	0.194	GCCAGATGG
da	2840	2848	-	12.7755	1.83e-05	0.194	GCCAGATGG
da	920	929	+	13.7551	1.85e-05	0.196	CCAGCTGTCA
Fer2	920	929	+	13.7551	1.85e-05	0.196	CCAGCTGTCA
crol	16	30	-	9.57143	1.86e-05	0.0966	TCTGCTCCCCTCTCC
gl	1876	1887	+	13.5941	1.87e-05	0.0932	ATTTCATTGATT
nub	3414	3424	+	12.3366	1.87e-05	0.0877	ATATGCATATC
HLH106	4531	4540	+	11.5612	1.88e-05	0.198	ATCATGCCAT
CG4360	642	654	-	9.27551	1.9e-05	0.197	ACAAAAACAAAAG
twi	5247	5258	-	12.4444	1.91e-05	0.202	GCGCATTTGTTC
Lin29	2497	2510	+	13.495	1.92e-05	0.0854	CGAAGTAAAAAAAA
CG6272	317	326	-	13.8367	1.94e-05	0.199	ATTACGCCAT
Xrp1	317	326	-	13.8367	1.94e-05	0.201	ATTACGCCAT
Bgb	3116	3124	+	13.5816	1.96e-05	0.0956	TAACCACAA
run	3116	3124	+	13.5816	1.96e-05	0.0955	TAACCACAA
B_H1	312	320	+	12.5556	1.98e-05	0.196	GTTAAATGG
Clk	259	266	+	13.949	1.98e-05	0.209	GGCACGTG
gce	259	266	+	13.949	1.98e-05	0.209	GGCACGTG
vnd	1310	1323	-	12.1616	1.98e-05	0.163	AATTTAAGTGGCTA
jim	645	659	-	12.8911	1.99e-05	0.0187	GAAAAACAAAAACAA
klu	1708	1718	-	12.4286	1.99e-05	0.147	AGTGGGGGAGG
CG12768	5174	5185	+	14.1224	2e-05	0.196	ATTTACCAATAA
Dip3	4987	5000	-	13.3571	2.02e-05	0.208	AGATTCTTCACCTC
lola	2109	2117	+	12.6531	2.03e-05	0.205	ACAAACACC
tj	3750	3761	+	12.9184	2.03e-05	0.214	TGCCGATGTAGC
br	646	660	-	11.9703	2.04e-05	0.0741	TGAAAAACAAAAACA
Dbx	4784	4792	-	10.7822	2.05e-05	0.102	TTTAATGAG
mirr	2805	2819	-	11.0297	2.06e-05	0.214	AAATAGATGTGTTAA
klu	1020	1034	+	12.7551	2.08e-05	0.109	AGCGGGGGCGTCGGT
jigr1	3728	3738	+	12.9505	2.09e-05	0.0679	AATAAAAACTA
Blimp_1	4393	4404	+	10.7449	2.1e-05	0.0604	AAAATCGAAAAC
hb	1196	1205	+	8.13861	2.1e-05	0.0516	AAATAAAAAA
hb	1527	1536	-	8.13861	2.1e-05	0.0516	AAATAAAAAA
pfk	93	107	-	12.7041	2.12e-05	0.197	CCACCCCCTTGGTCC
ap	4690	4697	+	12.5842	2.18e-05	0.216	GCTAATTA
B_H2	2342	2349	+	10.6139	2.18e-05	0.211	GTTAATTG
btn	1663	1670	+	12.2475	2.18e-05	0.214	CTTAATGA
C15	2342	2349	+	11.099	2.18e-05	0.213	GTTAATTG
caup	2348	2355	-	10.9388	2.18e-05	0.216	CAATAACA
CG5953	4482	4489	+	14.0816	2.18e-05	0.201	ACAAACAT
Dfd	1663	1670	+	12.9307	2.18e-05	0.214	CTTAATGA
E5	4690	4697	+	10.5743	2.18e-05	0.209	GCTAATTA
en	2342	2349	+	9.77228	2.18e-05	0.223	GTTAATTG
lbl	4690	4697	+	11.4554	2.18e-05	0.219	GCTAATTA
OdsH	2342	2349	+	11.2079	2.18e-05	0.215	GTTAATTG
ro	4690	4697	+	12.9703	2.18e-05	0.218	GCTAATTA
Rx	4690	4697	+	12.5743	2.18e-05	0.211	GCTAATTA
Sox15	3124	3131	+	13.1327	2.18e-05	0.108	AAACAATG
Sox15	3301	3308	-	13.1327	2.18e-05	0.108	AAACAATG
Vsx2	5164	5172	+	10.3861	2.18e-05	0.179	CTTAATTAG
dsx	53	69	+	12.89	2.19e-05	0.127	CTCACACAAAGTTTCGT
da	2310	2319	+	13.0102	2.2e-05	0.232	CACCTGAACG
HLH4C	2310	2319	+	13.0102	2.2e-05	0.232	CACCTGAACG
jim	4618	4632	+	12.7624	2.22e-05	0.0187	GCAATAAAAAAGAAG
sr	1706	1719	-	12.8367	2.22e-05	0.117	GAGTGGGGGAGGTG
dsx	151	164	-	9.52041	2.23e-05	0.113	CTGCAATTTTATCA
h	257	270	+	12.5714	2.23e-05	0.235	ACGGCACGTGACTT
HLHmgamma	260	269	+	12.5714	2.24e-05	0.237	GCACGTGACT
l(3)neo38	4064	4078	+	12.6429	2.24e-05	0.0781	TGGAGGAGGGGTGCT
Bgb	215	223	-	13.5408	2.29e-05	0.0956	CAACCGCAA
run	215	223	-	13.5408	2.29e-05	0.0955	CAACCGCAA
br	1620	1634	-	11.8812	2.3e-05	0.0741	AAATAAACAAAAATT
Kr	618	628	-	12.7857	2.31e-05	0.245	CAGAAGGGTTC
Kr_h2	618	628	-	12.7857	2.31e-05	0.245	CAGAAGGGTTC
Blimp_1	322	333	+	10.2347	2.32e-05	0.0604	GTAATTGAAATT
ftz	5164	5175	-	13.1735	2.32e-05	0.119	ATTCTAATTAAG
br	3368	3380	+	13.1782	2.34e-05	0.0666	TTAAGAAAGTAAA
en	4691	4700	-	10.1584	2.35e-05	0.117	TTTTAATTAG
pan	3162	3172	-	2.61224	2.36e-05	0.246	CCATTGATCGT
jim	518	532	+	12.6733	2.38e-05	0.0187	AATAAAAAACAAACA
vnd	698	706	+	12.9592	2.39e-05	0.121	ACTCAAGTG
Blimp_1	2823	2834	-	10.1735	2.41e-05	0.0604	CAAATGGAAATT
FoxP	1625	1633	-	13.37	2.41e-05	0.0607	AATAAACAA
FoxP	3303	3311	-	13.37	2.41e-05	0.0607	AATAAACAA
FoxP	3332	3340	-	13.37	2.41e-05	0.0607	AATAAACAA
FoxP	4599	4607	+	13.37	2.41e-05	0.0607	AATAAACAA
CG3065	186	196	-	9.85714	2.42e-05	0.256	ACAGGCGTGGT
jim	2507	2521	+	12.6535	2.42e-05	0.0187	AAAAAAAAAGAAATA
Adf1	3749	3764	+	12.1429	2.46e-05	0.218	CTGCCGATGTAGCTGG
Bteb2	434	441	-	13.4184	2.47e-05	0.13	AGGGGCGT
dsx	727	743	-	12.71	2.48e-05	0.127	CCACAACAATGTCTTTT
HLHm3	258	266	-	12.9388	2.48e-05	0.262	CACGTGCCG
Rel	785	795	-	12.7347	2.49e-05	0.263	AGGACTCCCCC
bin	2336	2345	-	13.8163	2.5e-05	0.259	TAACCAGAGA
Hr51	1346	1358	-	12.69	2.5e-05	0.121	ACGATTCAAAAGT
CG31782	4513	4526	-	9.10204	2.51e-05	0.255	AGATCACCAATAGA
Lim1	5164	5172	+	11.4158	2.52e-05	0.249	CTTAATTAG
Dip3	4048	4059	-	10.1549	2.53e-05	0.0891	CCAACCCATACC
Hr83	3846	3859	-	12.8571	2.54e-05	0.269	AAAGTCACCCTCCT
Adf1	3200	3214	+	11.4184	2.55e-05	0.269	CCTCATCAGAGACCC
bsh	4784	4792	-	11.9208	2.58e-05	0.15	TTTAATGAG
Lin29	1194	1207	+	12.9505	2.58e-05	0.0854	GTAAATAAAAAAAT
CG3407	2471	2479	-	12.9286	2.59e-05	0.27	ATGTCAACA
hkb	3794	3802	+	12.9184	2.59e-05	0.274	TGGGCGGGA
Mef2	2784	2793	+	13.1881	2.63e-05	0.122	CTAAATATAG
Mef2	2784	2793	-	13.1881	2.63e-05	0.122	CTATATTTAG
abd_A	4785	4792	-	10.8119	2.65e-05	0.267	TTTAATGA
Antp	4785	4792	-	10.1961	2.65e-05	0.245	TTTAATGA
CG11617	2567	2574	+	8.76531	2.65e-05	0.179	TTTTAACA
ems	4785	4792	-	10.9703	2.65e-05	0.262	TTTAATGA
inv	1376	1383	-	12.9703	2.65e-05	0.131	TCTAATTA
inv	5166	5173	-	12.9703	2.65e-05	0.131	TCTAATTA
mirr	521	528	+	10.3469	2.65e-05	0.131	AAAAAACA
mirr	4212	4219	-	10.3469	2.65e-05	0.131	AAAAAACA
nub	3413	3423	-	12.1089	2.65e-05	0.0877	ATATGCATATG
Ubx	4785	4792	-	11.5446	2.65e-05	0.255	TTTAATGA
unpg	4198	4205	-	12.2376	2.65e-05	0.132	CTTAATTA
unpg	5164	5171	+	12.2376	2.65e-05	0.132	CTTAATTA
bigmax	261	268	-	12.7857	2.67e-05	0.283	GTCACGTG
kni	2741	2750	-	10.8283	2.67e-05	0.28	GATCCCAATT
Mio	261	268	-	12.7857	2.67e-05	0.283	GTCACGTG
HLHmdelta	990	998	+	12.9286	2.69e-05	0.178	TGTCACGCG
Sp1	3791	3804	+	12.4388	2.79e-05	0.294	GACTGGGCGGGATC
tin	3431	3442	+	12.6327	2.8e-05	0.148	TCTCAAGTGATT
ato	79	87	-	7.38776	2.82e-05	0.284	AACAGGTGA
CG4404	538	551	-	12.398	2.84e-05	0.26	GCAGTAAAAACGCA
srp	2611	2620	+	12.7143	2.85e-05	0.189	TCGATAAGGT
cato	1053	1062	+	12.6531	2.87e-05	0.303	CACAGATGTC
da	1053	1062	+	12.6531	2.87e-05	0.303	CACAGATGTC
slp1	1227	1237	+	12.5253	2.95e-05	0.165	GTGTTTTCACA
CG17181	77	91	+	12.1837	2.97e-05	0.314	GCTCACCTGTTGAGG
Spps	1715	1729	-	11.9388	2.97e-05	0.271	TGGAGGCGGGGAGTG
hb	2502	2511	+	13.2574	2.98e-05	0.198	TAAAAAAAAA
CG11085	312	321	+	10.2871	2.99e-05	0.29	GTTAAATGGC
fru	538	561	-	12.5	2.99e-05	0.187	AACCAATGCAGCAGTAAAAACGCA
br	1540	1552	+	12.9901	3e-05	0.0666	TAAATAAAGAATA
jim	3664	3678	-	12.3762	3.02e-05	0.0216	GAAAAAAGAATACAC
Lin29	4723	4737	+	12.8218	3.02e-05	0.0747	AGATCGAAAAAATCA
D19B	2227	2235	-	12.602	3.05e-05	0.323	CGCAGGGTA
gt	3338	3347	-	12.86	3.05e-05	0.166	ATTACATAAT
Hsf	1926	1940	+	3.23469	3.05e-05	0.198	CGAAGGCAAAAGAAA
lms	5163	5172	+	10.7921	3.06e-05	0.306	TCTTAATTAG
Kr	2419	2428	-	7.87755	3.07e-05	0.18	GAATGGATTA
rn	4169	4193	-	11.0808	3.08e-05	0.128	CAAGCGACAAAAGGGCGCAAAAGAC
vnd	3608	3617	-	12.5204	3.12e-05	0.259	ACACTTCAAA
CG8281	587	596	-	13.3367	3.14e-05	0.256	TATCAATAAA
nau	2301	2312	+	10.0918	3.14e-05	0.166	ATCAGCTGACAC
gt	3336	3347	+	12.505	3.17e-05	0.165	TTATTATGTAAT
gl	3314	3325	+	10.0102	3.18e-05	0.161	TAATCCCTATAG
CG7745	4191	4205	-	12.5743	3.2e-05	0.216	CTTAATTATAAACAA
sqz	2502	2516	+	12.8713	3.2e-05	0.06	TAAAAAAAAAAAAAG
C15	4692	4699	-	10.2178	3.23e-05	0.288	TTTAATTA
cad	3344	3351	-	9.9901	3.23e-05	0.224	TTTTATTA
CG32105	4692	4699	-	10.4653	3.23e-05	0.198	TTTAATTA
CG4328	4692	4699	-	10.2376	3.23e-05	0.32	TTTAATTA
CG7056	4692	4699	-	11.0891	3.23e-05	0.175	TTTAATTA
Dbx	4692	4699	-	10.703	3.23e-05	0.282	TTTAATTA
Dbx	3344	3351	-	11.3663	3.23e-05	0.316	TTTTATTA
Dfd	4197	4204	-	11.5347	3.23e-05	0.292	TTAATTAT
hb	1198	1205	-	12.2277	3.23e-05	0.0811	TTTTTTAT
hb	1527	1534	+	12.2277	3.23e-05	0.0811	TTTTTTAT
hb	4621	4628	-	12.2277	3.23e-05	0.0811	TTTTTTAT
HGTX	4692	4699	-	10.8218	3.23e-05	0.328	TTTAATTA
otp	4692	4699	-	12.2574	3.23e-05	0.171	TTTAATTA
repo	4692	4699	-	12.703	3.23e-05	0.316	TTTAATTA
Spps	3792	3806	+	10.8061	3.23e-05	0.341	ACTGGGCGGGATCGG
Ubx	4692	4699	-	12.4752	3.23e-05	0.191	TTTAATTA
Six4	4528	4535	-	11.3939	3.26e-05	0.267	ATGATACC
tin	1513	1520	-	11.0198	3.26e-05	0.114	CTTAAGTG
slp1	2222	2232	+	12.404	3.27e-05	0.165	ATGTTTACCCT
hb	4897	4906	-	11.9307	3.29e-05	0.086	GACTAAAAAA
bsh	4691	4699	-	11.8614	3.31e-05	0.15	TTTAATTAG
gl	1848	1862	+	11.9798	3.35e-05	0.187	GAAGCCCCATCGGTG
ss	991	1001	+	8.37755	3.35e-05	0.354	GTCACGCGGTC
tgo	991	1001	+	8.37755	3.35e-05	0.354	GTCACGCGGTC
da	962	971	+	12.5714	3.38e-05	0.179	GCAAATGTCA
tap	962	971	+	12.5714	3.38e-05	0.179	GCAAATGTCA
hb	4214	4223	-	11.9208	3.4e-05	0.086	GCGCAAAAAA
sens	1500	1514	-	11.9899	3.4e-05	0.338	TGCCGTGAATTATAA
Sox14	3124	3134	-	12.449	3.42e-05	0.253	CTCCATTGTTT
Bgb	3491	3499	-	12.5408	3.46e-05	0.0956	CAACCGCAG
dsf	1476	1485	+	12.4184	3.46e-05	0.169	AAAAGTTAAA
run	3491	3499	-	12.5408	3.46e-05	0.0955	CAACCGCAG
Kr	345	354	+	7.61224	3.47e-05	0.18	CAAAGGATTA
rn	4201	4225	-	12.4356	3.5e-05	0.117	GGGCGCAAAAAACATACTCACTTAA
Vsx2	4691	4699	-	10.1485	3.5e-05	0.179	TTTAATTAG
Hr51	641	653	-	12.22	3.51e-05	0.121	CAAAAACAAAAGG
dsx	53	67	+	8.26531	3.55e-05	0.366	CTCACACAAAGTTTC
gl	1113	1127	+	11.899	3.56e-05	0.187	GAAACCATACAGTCC
bap	4450	4459	-	12.9286	3.57e-05	0.118	TTTTAAGTAG
br	2512	2524	+	12.7228	3.57e-05	0.0666	AAAAGAAATATAA
bap	3112	3119	-	11.8317	3.58e-05	0.185	GTTAAGTG
hb	2505	2517	-	12.0198	3.59e-05	0.0831	TCTTTTTTTTTTT
jim	4472	4482	+	10.6634	3.59e-05	0.0741	AAAAAAAGTTA
prd	2417	2430	-	2.59184	3.59e-05	0.373	CAGAATGGATTAGG
CG6272	3337	3347	-	12.3367	3.6e-05	0.373	ATTACATAATA
crc	3337	3347	-	12.3367	3.6e-05	0.371	ATTACATAATA
run	995	1001	+	11.7143	3.6e-05	0.381	CGCGGTC
inv	4691	4699	-	11.3564	3.63e-05	0.182	TTTAATTAG
CG4854	2019	2043	+	10.7576	3.64e-05	0.382	CCTAGCTGGTTGCTGGTGGCAACAT
CG7368	1703	1717	-	10.6122	3.64e-05	0.0999	GTGGGGGAGGTGTGC
fru	1137	1160	-	12.2653	3.65e-05	0.187	TAACACTACCCCAGTAATATAGAC
CG42741	3794	3804	+	11.9293	3.66e-05	0.386	TGGGCGGGATC
da	80	87	+	13.2959	3.66e-05	0.388	CACCTGTT
nau	80	87	+	13.2959	3.66e-05	0.388	CACCTGTT
tgo	991	998	-	12.6429	3.66e-05	0.388	CGCGTGAC
crol	3190	3204	+	7.65306	3.68e-05	0.0966	ACTGTCCCTCCCTCA
crol	3893	3907	-	7.65306	3.68e-05	0.0966	ACTACCCACCCCTCT
sqz	2504	2518	+	12.6931	3.68e-05	0.06	AAAAAAAAAAAAGAA
vnd	1509	1522	-	11.6061	3.68e-05	0.163	ATCTTAAGTGCCGT
Med	5196	5207	+	12.0714	3.71e-05	0.391	TCGCCTTGCAGT
tgo	260	269	+	12.0408	3.71e-05	0.392	GCACGTGACT
trh	260	269	+	12.0408	3.71e-05	0.392	GCACGTGACT
br	1624	1634	-	11.9505	3.77e-05	0.0903	AAATAAACAAA
byn	3612	3623	-	14.1633	3.77e-05	0.381	AATGTTACACTT
jigr1	4620	4630	+	12.2871	3.79e-05	0.0767	AATAAAAAAGA
Usf	259	268	+	12.4082	3.85e-05	0.203	GGCACGTGAC
her	2053	2067	+	11.8673	3.86e-05	0.408	ACGCAGGGATGGGCA
z	2669	2684	-	8.0102	3.86e-05	0.387	TCAGTTGAGTGCAAAG
zen2	1662	1671	+	10.198	3.86e-05	0.381	ACTTAATGAC
dsf	1457	1466	-	12.0612	3.89e-05	0.169	GAAAGTCATA
gl	1167	1178	+	12.7624	3.9e-05	0.13	AGTTAAAGGATC
jigr1	1197	1207	+	12.2475	3.92e-05	0.0767	AATAAAAAAAT
CG5953	2109	2116	+	13.3673	3.96e-05	0.201	ACAAACAC
vnd	760	768	+	12.4184	3.96e-05	0.134	ATTCAAGTA
zen	1663	1670	+	11.2574	3.96e-05	0.408	CTTAATGA
pfk	1319	1333	+	11.602	3.97e-05	0.197	AAATTCAATTGTTCT
Dbx	5164	5172	+	10.5248	3.98e-05	0.132	CTTAATTAG
CG14962	5223	5235	+	11.5408	4e-05	0.258	CAAGATGAAGCGT
disco	563	575	+	12.3636	4.03e-05	0.183	GTATCTGTCACCC
nub	5136	5146	-	11.8119	4.04e-05	0.1	TTATTCAAATC
ftz	4517	4529	-	8.80612	4.09e-05	0.356	CCAAGATCACCAA
klu	97	107	+	10.0306	4.09e-05	0.147	CAAGGGGGTGG
CG6272	3338	3347	-	12.3571	4.11e-05	0.211	ATTACATAAT
Xrp1	3338	3347	-	12.3571	4.11e-05	0.212	ATTACATAAT
sna	241	254	-	11.9082	4.12e-05	0.255	AGGAGCTGATAGCA
CG14962	5223	5235	+	11.2449	4.14e-05	0.436	CAAGATGAAGCGT
dl	35	45	-	9.76531	4.14e-05	0.437	CGGCCTTTCCC
lola	2711	2718	-	12.5	4.17e-05	0.441	CGCCCGAA
erm	2096	2110	+	11.3265	4.18e-05	0.263	TGAAATGCGCAAAAC
hb	2506	2518	-	11.604	4.18e-05	0.0831	TTCTTTTTTTTTT
luna	3791	3804	+	11.7143	4.18e-05	0.442	GACTGGGCGGGATC
Bgb	2269	2277	-	12.0714	4.19e-05	0.0956	TGACCGCAA
btd	433	442	-	12.2959	4.19e-05	0.442	AAGGGGCGTT
klu	2205	2215	+	9.9898	4.19e-05	0.147	AGAGGGGGTGC
run	2269	2277	-	12.0714	4.19e-05	0.0955	TGACCGCAA
Sp1	1718	1728	-	12.102	4.21e-05	0.278	GGAGGCGGGGA
CG7368	2163	2177	+	10.2857	4.22e-05	0.0999	AGGTGGTTGGTGGAT
odd	3022	3032	+	8.53061	4.22e-05	0.223	AACAGAAGCAG
HLHmdelta	258	266	+	12.4388	4.25e-05	0.178	CGGCACGTG
Adf1	980	987	+	12.9082	4.27e-05	0.29	CGGCTGCG
sob	446	459	+	11.8367	4.27e-05	0.296	TCGCTACTGTGAGA
Hsf	4921	4935	+	2.88776	4.31e-05	0.198	ACAATCGAATTGAAA
CG7745	4690	4704	+	11.9307	4.33e-05	0.216	GCTAATTAAAATGTC
caup	1788	1795	+	10.7449	4.35e-05	0.216	CATTAACA
unc_4	2342	2349	+	12.0495	4.35e-05	0.432	GTTAATTG
bab1	3280	3290	-	11.5941	4.38e-05	0.365	GATATAAATAT
Max	2148	2154	+	14.2551	4.39e-05	0.465	CCACGTG
Met	2148	2154	-	12.5918	4.39e-05	0.465	CACGTGG
Mnt	2148	2154	+	14.2551	4.39e-05	0.465	CCACGTG
bsh	5164	5172	+	11.6535	4.4e-05	0.15	CTTAATTAG
Dip3	2178	2189	-	9.76526	4.43e-05	0.107	TCACACCAGCCC
jim	516	530	+	11.8614	4.43e-05	0.0296	CCAATAAAAAACAAA
su(Hw)	4612	4629	+	-1.59184	4.44e-05	0.439	AAATCTGCAATAAAAAAG
zen	584	593	-	11.8713	4.5e-05	0.158	CAATAAAGTT
Bgb	3907	3915	+	12.0204	4.52e-05	0.0956	TAGCCGCAA
Blimp_1	4866	4877	+	8.32653	4.52e-05	0.411	CAAAATGAAAGT
run	3907	3915	+	12.0204	4.52e-05	0.0955	TAGCCGCAA
klu	3841	3855	+	11.3673	4.53e-05	0.158	GGCGGAGGAGGGTGA
phol	682	691	+	8.26531	4.53e-05	0.245	CAATTTGGCG
srp	2186	2195	+	12.2653	4.58e-05	0.189	GTGATAACAG
tj	3151	3162	+	11.4286	4.58e-05	0.242	TGCCGACGAAGA
FoxP	2222	2230	-	12.13	4.59e-05	0.0924	GGTAAACAT
Lin29	2503	2516	+	11.6634	4.59e-05	0.0998	AAAAAAAAAAAAAG
Eip74EF	119	128	-	7.89796	4.6e-05	0.486	CCCCGGGAGT
sna	79	88	+	11.6429	4.61e-05	0.487	TCACCTGTTG
vnd	759	772	+	11.3838	4.62e-05	0.163	AATTCAAGTAGTTG
croc	332	347	-	11.9406	4.65e-05	0.172	TTGGATAAATATTAAA
Hsf	4389	4402	-	7.80612	4.66e-05	0.473	TTTCGATTTTTCGA
ato	2840	2848	+	12.2143	4.69e-05	0.496	CCATCTGGC
da	2840	2848	+	12.2143	4.69e-05	0.496	CCATCTGGC
CG32830	824	847	+	11.7228	4.75e-05	0.488	CTGGGTTTTTAATAAGTCGCGGGC
brk	2990	2997	-	12.7551	4.76e-05	0.504	CCGGCGCT
hb	1523	1533	+	12.4752	4.79e-05	0.119	TGCATTTTTTA
Trl	156	176	+	-7.96939	4.79e-05	0.101	AAATTGCAGTCGCATCCTTTG
D19A	3246	3254	+	12.1818	4.82e-05	0.327	TGTGAATTA
Antp	1663	1670	+	10.1275	4.83e-05	0.245	CTTAATGA
ara	2898	2905	+	10.3265	4.83e-05	0.16	AAATAACA
ara	1156	1163	-	10.3265	4.83e-05	0.16	AAATAACA
en	2342	2349	+	12.1287	4.83e-05	0.348	GTTAATTG
eve	4690	4697	+	10.9109	4.83e-05	0.258	GCTAATTA
fd64A	1295	1302	+	12.11	4.83e-05	0.16	TATAAACA
fd64A	1593	1600	-	12.11	4.83e-05	0.16	TATAAACA
fd64A	4192	4199	-	12.11	4.83e-05	0.16	TATAAACA
hbn	4690	4697	+	10.5743	4.83e-05	0.261	GCTAATTA
HLHmgamma	990	999	-	10.5918	4.83e-05	0.256	CCGCGTGACA
Pph13	4337	4344	-	11.2871	4.83e-05	0.241	ACTAATTG
Pph13	1673	1680	+	11.2871	4.83e-05	0.241	ACTAATTG
Six4	4755	4762	-	9.7	4.83e-05	0.249	AATTGATA
Six4	1205	1212	+	9.7	4.83e-05	0.249	AATTGATA
slp2	4600	4607	+	12.7755	4.83e-05	0.0823	ATAAACAA
slp2	1592	1599	-	12.7755	4.83e-05	0.0823	ATAAACAA
slp2	1625	1632	-	12.7755	4.83e-05	0.0823	ATAAACAA
slp2	3303	3310	-	12.7755	4.83e-05	0.0823	ATAAACAA
slp2	3332	3339	-	12.7755	4.83e-05	0.0823	ATAAACAA
slp2	4191	4198	-	12.7755	4.83e-05	0.0823	ATAAACAA
unc_4	4198	4205	-	10.8713	4.83e-05	0.245	CTTAATTA
unc_4	5164	5171	+	10.8713	4.83e-05	0.245	CTTAATTA
Vsx2	1374	1382	+	12.4653	4.83e-05	0.201	TATAATTAG
CG4360	4237	4249	-	7.17347	4.84e-05	0.251	CCGACAACTACAG
Sox14	640	650	+	11.9388	4.84e-05	0.253	CCCTTTTGTTT
cyc	2148	2156	-	9.83673	4.85e-05	0.171	CGCACGTGG
tgo	2148	2156	-	9.83673	4.85e-05	0.171	CGCACGTGG
da	2840	2850	-	12.2755	4.86e-05	0.514	AGGCCAGATGG
Lin29	2499	2513	+	12.2871	4.86e-05	0.0868	AAGTAAAAAAAAAAA
tap	2840	2850	-	12.2755	4.86e-05	0.514	AGGCCAGATGG
esg	79	87	-	6.38776	4.87e-05	0.514	AACAGGTGA
Su(H)	2715	2727	+	2.82653	4.87e-05	0.257	GGCGTGTGAACCA
br	3251	3263	-	12.3069	4.88e-05	0.0759	AAAATAAAGTAAT
sna	2465	2478	+	11.7143	4.88e-05	0.255	CCAAGTTGTTGACA
CG7368	4063	4077	+	9.95918	4.89e-05	0.0999	TTGGAGGAGGGGTGC
Aef1	644	654	-	7.55102	4.9e-05	0.167	ACAAAAACAAA
slp1	645	655	+	12.0101	4.91e-05	0.166	TTGTTTTTGTT
CG4404	4258	4271	-	11.2245	4.94e-05	0.26	GCAGCAAAGCGACA
al	1376	1384	-	11.6337	4.97e-05	0.3	CTCTAATTA
da	2323	2332	+	10.1224	5e-05	0.264	CACCTGAGTG
HLH4C	2323	2332	+	10.1224	5e-05	0.264	CACCTGAGTG
Lin29	2498	2511	+	11.4158	5.03e-05	0.0998	GAAGTAAAAAAAAA
HLHmdelta	261	269	-	12.1531	5.04e-05	0.178	AGTCACGTG
Six4	2353	2360	+	11.0202	5.04e-05	0.267	TTGATACC
rib	4489	4497	-	12.6939	5.05e-05	0.259	TGCAAAATA
ems	4117	4129	-	2.04082	5.1e-05	0.519	GGCTATAATGACA
CG14962	4912	4924	+	11.0714	5.12e-05	0.258	AATAATGAAACAA
CG8281	2349	2358	-	12.051	5.13e-05	0.256	TATCAATAAC
Spps	3676	3690	-	10.898	5.14e-05	0.271	ACGAGGCGGGGAGAA
croc	2218	2233	-	11.7228	5.19e-05	0.172	CAGGGTAAACATATTC
erm	4789	4803	+	10.9184	5.21e-05	0.263	TAAAAAGAAAAACAA
CG42741	186	197	-	11.2626	5.23e-05	0.553	AACAGGCGTGGT
eve	2089	2098	-	7.65306	5.25e-05	0.202	TCAATTGACT
zen	2089	2098	-	7.65306	5.25e-05	0.201	TCAATTGACT
Sp1	3793	3803	+	11.7041	5.26e-05	0.278	CTGGGCGGGAT
Tor	270	280	+	2.4898	5.28e-05	0.363	TGCCCAATGAT
rn	2499	2523	+	9.83838	5.29e-05	0.128	AAGTAAAAAAAAAAAAAGAAATATA
Abd_B	4785	4792	-	9.58416	5.3e-05	0.51	TTTAATGA
br	5167	5174	+	10.8922	5.3e-05	0.535	AATTAGAA
CG11617	4760	4767	+	8.73469	5.3e-05	0.179	ATTTAACA
CG11617	311	318	-	8.73469	5.3e-05	0.179	ATTTAACA
CG11617	2567	2574	+	12.7449	5.3e-05	0.172	TTTTAACA
CG11617	4760	4767	+	12.7449	5.3e-05	0.172	ATTTAACA
CG11617	311	318	-	12.7449	5.3e-05	0.172	ATTTAACA
disco	962	974	+	11.9394	5.3e-05	0.183	GCAAATGTCAACT
H2_0	3343	3350	-	9.77451	5.3e-05	0.272	TTTATTAC
lbl	4198	4205	-	9.74257	5.3e-05	0.247	CTTAATTA
lbl	5164	5171	+	9.74257	5.3e-05	0.247	CTTAATTA
mirr	2898	2905	+	10.2755	5.3e-05	0.131	AAATAACA
mirr	1156	1163	-	10.2755	5.3e-05	0.131	AAATAACA
esg	80	86	+	13.3571	5.35e-05	0.565	CACCTGT
Mitf	261	267	+	13.1939	5.35e-05	0.515	CACGTGA
schlank	2169	2175	-	11.4388	5.35e-05	0.566	CCACCAA
Aef1	2468	2475	-	13.551	5.36e-05	0.183	CAACAACT
Aef1	4238	4245	-	13.551	5.36e-05	0.183	CAACTACA
bcd	3313	3320	-	12.3673	5.36e-05	0.541	GGGATTAT
gt	2084	2095	+	12.0198	5.4e-05	0.165	TTGTTAGTCAAT
srp	591	600	+	12.102	5.4e-05	0.189	TTGATAAGAT
br	520	530	+	11.6337	5.41e-05	0.103	TAAAAAACAAA
fru	1600	1623	-	11.7653	5.41e-05	0.187	AATTAACCAAAAAGTAACAAAATT
D	641	651	-	11.7449	5.42e-05	0.184	AAAACAAAAGG
crol	1714	1728	+	6.5102	5.43e-05	0.114	CCACTCCCCGCCTCC
Gsc	2417	2424	+	11.7551	5.43e-05	0.558	CCTAATCC
jim	1619	1629	-	9.21782	5.46e-05	0.0741	AACAAAAATTA
Adf1	160	167	-	12.3469	5.48e-05	0.29	CGACTGCA
sna	79	92	-	11.2653	5.51e-05	0.582	TCCTCAACAGGTGA
pdm3	4674	4698	-	11.1386	5.52e-05	0.569	TTAATTAGCTATTTGCAGTTATTAG
da	2838	2848	+	10.4592	5.55e-05	0.33	TTCCATCTGGC
Oli	2838	2848	+	10.4592	5.55e-05	0.33	TTCCATCTGGC
l(3)neo38	1715	1729	-	11.0306	5.56e-05	0.12	TGGAGGCGGGGAGTG
Dvir\z	1803	1818	+	11.7653	5.58e-05	0.196	TGACTTGAGTGGCAGC
hb	4210	4220	+	12.297	5.59e-05	0.119	TATGTTTTTTG
sqz	4213	4228	-	9.9901	5.59e-05	0.119	GCAGGGCGCAAAAAAC
sens	861	870	+	10.6122	5.6e-05	0.31	GCTTAGATTT
sob	3019	3032	-	11.4388	5.6e-05	0.296	CTGCTTCTGTTGCG
Blimp_1	4556	4567	+	7.67347	5.61e-05	0.113	GAAGGTGAAAAC
pfk	5266	5280	+	10.9592	5.61e-05	0.197	GAGCCCAAACGTTCC
Bteb2	97	110	+	11.1735	5.62e-05	0.296	CAAGGGGGTGGATG
Mes2	856	867	-	11.7653	5.63e-05	0.162	TCTAAGCCAGCT
CG11504	2066	2074	+	11.4747	5.66e-05	0.414	CAGCATCAT
sens_2	1502	1517	+	9.4898	5.66e-05	0.398	ATAATTCACGGCACTT
l(3)neo38	1708	1722	-	10.9796	5.71e-05	0.12	GGGGAGTGGGGGAGG
B_H2	312	320	+	11.7143	5.72e-05	0.56	GTTAAATGG
Su(H)	2039	2051	+	7.69388	5.72e-05	0.302	AACATGGGAAACG
bap	1314	1321	-	10.9604	5.75e-05	0.199	TTTAAGTG
srp	1208	1215	-	12.9184	5.75e-05	0.197	TCTTATCA
CG4854	2030	2041	+	9.03061	5.76e-05	0.603	GCTGGTGGCAAC
zen	4693	4702	-	11.5446	5.76e-05	0.158	CATTTTAATT
phol	4177	4186	-	8.0102	5.77e-05	0.245	CAAAAGGGCG
Lin29	2500	2514	+	12.0495	5.83e-05	0.0868	AGTAAAAAAAAAAAA
vri	316	326	-	10.9406	5.84e-05	0.197	ATTACGCCATT
bowl	448	455	-	12.3163	5.86e-05	0.258	ACAGTAGC
Clk	2148	2155	+	12.6939	5.86e-05	0.62	CCACGTGC
Clk	259	266	+	12.1531	5.86e-05	0.374	GGCACGTG
cyc	2148	2155	+	12.6939	5.86e-05	0.62	CCACGTGC
Met	259	266	+	12.1531	5.86e-05	0.374	GGCACGTG
nub	4813	4824	-	11.19	5.86e-05	0.441	CATGCAAATCAA
dl	4427	4438	-	11.3333	5.87e-05	0.619	CGTTGTTTTCCG
sqz	2501	2515	+	11.9901	5.87e-05	0.0821	GTAAAAAAAAAAAAA
abd_A	4692	4699	-	10.5347	5.88e-05	0.27	TTTAATTA
C15	4785	4792	-	10.0693	5.88e-05	0.288	TTTAATGA
cad	517	524	-	10.8713	5.88e-05	0.17	TTTTATTG
cad	4619	4626	-	10.8713	5.88e-05	0.17	TTTTATTG
CG15696	4692	4699	-	11.3366	5.88e-05	0.398	TTTAATTA
CG32105	4198	4205	-	10.2574	5.88e-05	0.198	CTTAATTA
CG32105	5164	5171	+	10.2574	5.88e-05	0.198	CTTAATTA
CG7056	758	765	-	10.4851	5.88e-05	0.175	TTGAATTA
CG7056	323	330	-	9.48515	5.88e-05	0.153	TTCAATTA
CG7056	419	426	-	9.48515	5.88e-05	0.153	TTCAATTA
CG7056	1426	1433	+	9.48515	5.88e-05	0.153	TTCAATTA
Dbx	4785	4792	-	10.3168	5.88e-05	0.282	TTTAATGA
Dfd	2343	2350	+	11.4059	5.88e-05	0.292	TTAATTGT
jim	2503	2513	+	8.77228	5.88e-05	0.0741	AAAAAAAAAAA
jim	2504	2514	+	8.77228	5.88e-05	0.0741	AAAAAAAAAAA
jim	2505	2515	+	8.77228	5.88e-05	0.0741	AAAAAAAAAAA
otp	1376	1383	-	11.6634	5.88e-05	0.171	TCTAATTA
otp	5166	5173	-	11.6634	5.88e-05	0.171	TCTAATTA
slou	4692	4699	-	11.3366	5.88e-05	0.405	TTTAATTA
Ubx	4198	4205	-	11.9109	5.88e-05	0.191	CTTAATTA
Ubx	5164	5171	+	11.9109	5.88e-05	0.191	CTTAATTA
hb	4622	4632	-	12.2277	5.92e-05	0.119	CTTCTTTTTTA
CG16778	2573	2580	+	12.6735	5.93e-05	0.314	CACACACG
esg	77	88	-	12.0612	5.93e-05	0.627	CAACAGGTGAGC
Hsf	5143	5157	+	2.58163	5.93e-05	0.198	ATAAATGAATAGAAA
B_H1	2342	2350	+	11.5556	5.95e-05	0.294	GTTAATTGT
gt	1256	1267	+	8.37755	5.95e-05	0.151	TTTGGCTTAAAA
gt	1096	1107	-	8.37755	5.95e-05	0.151	TATGACTTAGTA
opa	3075	3087	-	10.6224	5.95e-05	0.629	CGGCAACCCCCTG
da	2834	2848	+	10.9286	5.98e-05	0.371	GCTTTTCCATCTGGC
Oli	2834	2848	+	10.9286	5.98e-05	0.37	GCTTTTCCATCTGGC
klu	3969	3983	+	10.8367	6.01e-05	0.158	TGTGGTGGTGGATGG
Dbx	3343	3351	-	10.4158	6.03e-05	0.15	TTTTATTAC
sens	4810	4819	+	10.3878	6.04e-05	0.31	ACTTTGATTT
da	1701	1715	+	10.8061	6.05e-05	0.319	AGGCACACCTCCCCC
HLH4C	1701	1715	+	10.8061	6.05e-05	0.319	AGGCACACCTCCCCC
Kr	4593	4602	+	7.2449	6.05e-05	0.209	GAACGGAATA
CG31782	4983	4996	-	6.79592	6.06e-05	0.308	TCTTCACCTCTAAA
CrebA	3763	3774	+	10.9184	6.09e-05	0.644	GGCCACGTATGA
hb	2503	2515	-	10.3267	6.09e-05	0.0967	TTTTTTTTTTTTT
Adf1	2871	2886	-	9.79592	6.11e-05	0.218	TTGTGGTCGCAGCAGA
Dip3	4038	4049	-	9.51174	6.11e-05	0.107	CCATACCATACC
Dip3	4043	4054	-	9.51174	6.11e-05	0.107	CCATACCATACC
oc	2234	2243	-	13.551	6.12e-05	0.373	AATTAAGCCG
CG15601	5108	5115	-	12.9286	6.14e-05	0.623	ATTCAATC
CG7368	4049	4063	+	9.43878	6.14e-05	0.0999	GTATGGGTTGGGTAT
ems	1665	1672	+	12.1188	6.14e-05	0.313	TAATGACA
ems	4117	4124	-	12.1188	6.14e-05	0.313	TAATGACA
Optix	2622	2629	+	10.2959	6.14e-05	0.644	AGGTGATA
pan	1646	1653	-	10.2376	6.14e-05	0.3	CTTTGATA
dsf	964	973	+	11.4796	6.19e-05	0.169	AAATGTCAAC
toy	1684	1713	-	-26.1122	6.23e-05	0.617	GGGAGGTGTGCCTGCTCAATCAGAGATGAT
da	5001	5011	-	10.1939	6.24e-05	0.33	CACAATATGAC
Hey	2303	2319	+	2.87755	6.24e-05	0.659	CAGCTGACACCTGAACG
Oli	5001	5011	-	10.1939	6.24e-05	0.33	CACAATATGAC
rn	4466	4490	+	11.6436	6.24e-05	0.156	CTTCGAAAAAAAAGTTACAAACATA
Hsf	1926	1940	+	8.73469	6.25e-05	0.297	CGAAGGCAAAAGAAA
br	3357	3369	-	12	6.28e-05	0.0837	AAAATAAAGGTAT
sr	4031	4044	+	10.8265	6.28e-05	0.221	TGGTGTGGGTATGG
croc	3328	3343	-	11.3069	6.29e-05	0.172	CATAATAAACAAAAAG
z	2005	2014	+	10.949	6.3e-05	0.252	ATGAGTGAAA
da	4578	4587	+	11.4286	6.33e-05	0.223	GCATATGTGA
tap	4578	4587	+	11.4286	6.33e-05	0.223	GCATATGTGA
fkh	5110	5120	-	11.6238	6.35e-05	0.405	TATTTATTCAA
Hsf	18	32	+	8.69388	6.35e-05	0.297	AGAGGGGAGCAGAAT
jim	1622	1636	-	11.3465	6.35e-05	0.0397	AAAAATAAACAAAAA
Lin29	2501	2515	+	11.9307	6.35e-05	0.0868	GTAAAAAAAAAAAAA
Mes2	1307	1318	+	11.602	6.35e-05	0.162	TTTTAGCCACTT
Hsf	2247	2261	+	8.69388	6.37e-05	0.336	AGCAAACTCTTGAAT
l(3)neo38	4028	4046	+	9.19192	6.37e-05	0.236	GCTTGGTGTGGGTATGGTA
CG33557	3902	3922	-	11.1122	6.39e-05	0.337	CCGGCTTTTGCGGCTACTACC
da	3902	3922	-	11.1122	6.39e-05	0.337	CCGGCTTTTGCGGCTACTACC
br	2499	2509	+	11.3762	6.44e-05	0.103	AAGTAAAAAAA
cad	4692	4699	-	9.81188	6.46e-05	0.224	TTTAATTA
br	4598	4612	+	10.9208	6.48e-05	0.138	GAATAAACAATATTA
Gsc	2418	2424	+	10.9	6.51e-05	0.667	CTAATCC
prd	321	328	-	10.9901	6.51e-05	0.681	CAATTACG
Ptx1	2417	2424	+	11.9694	6.51e-05	0.689	CCTAATCC
tin	700	706	-	12.8571	6.51e-05	0.342	CACTTGA
ttk	2456	2462	-	12.8061	6.51e-05	0.667	AAGGACA
vnd	1660	1667	-	13.7143	6.51e-05	0.229	TTAAGTGC
Trl	2649	2669	-	-8.68367	6.52e-05	0.114	GGCTTGCAGTGATCGCATACG
Hr51	1164	1176	+	11.19	6.53e-05	0.166	ACAAGTTAAAGGA
dm	2147	2156	-	10.8673	6.54e-05	0.455	CGCACGTGGA
Max	2147	2156	-	10.8673	6.54e-05	0.455	CGCACGTGGA
CG3407	2088	2112	+	11.4694	6.56e-05	0.315	TAGTCAATTGAAATGCGCAAAACAA
nub	139	148	-	11.9388	6.56e-05	0.33	TTATACATGT
klu	3841	3851	+	8.64286	6.59e-05	0.153	GGCGGAGGAGG
Sox15	4602	4609	+	11.6327	6.62e-05	0.219	AAACAATA
ttk	3894	3902	-	12.0102	6.64e-05	0.521	CCACCCCTC
Adf1	5255	5270	+	7.77551	6.7e-05	0.353	GCGCGACTGCTGAGCC
rn	1813	1837	+	9.26263	6.7e-05	0.128	GGCAGCATAAAAGCAAAGCGCAGCC
ftz	786	798	-	1.76531	6.74e-05	0.356	CGAAGGACTCCCC
gt	4669	4680	-	11.7327	6.75e-05	0.165	TTATTAGGTTTT
gt	1604	1615	+	11.7327	6.75e-05	0.165	TTGTTACTTTTT
phol	376	390	+	10.6837	6.75e-05	0.713	ACCAAAATGGCATTA
knrl	2532	2542	+	11.2143	6.79e-05	0.711	AAACTGGTTCG
sqz	516	530	+	11.7228	6.83e-05	0.0835	CCAATAAAAAACAAA
CG6276	4412	4424	+	11.1683	6.85e-05	0.393	GCATAAAATTCAA
CG8765	4179	4192	-	10.9394	6.88e-05	0.34	AAGCGACAAAAGGG
vnd	3608	3616	+	11.6429	6.89e-05	0.158	TTTGAAGTG
Sp1	1717	1730	-	11	6.9e-05	0.364	CTGGAGGCGGGGAG
ab	2188	2208	+	7.66327	6.91e-05	0.729	GATAACAGGTCCCTCTAAGAG
acj6	4817	4837	+	10.6349	6.91e-05	0.266	TTTGCATGCATAAATTAGTTA
l(3)neo38	1704	1722	-	9	6.91e-05	0.236	GGGGAGTGGGGGAGGTGTG
z	2671	2680	-	10.8673	6.92e-05	0.252	TTGAGTGCAA
Tor	1993	2003	+	2.32653	6.94e-05	0.363	TGCAGAATGAA
ara	4795	4802	+	10.2449	7e-05	0.16	GAAAAACA
ara	652	659	-	10.2449	7e-05	0.16	GAAAAACA
btn	4785	4792	-	11.1188	7e-05	0.237	TTTAATGA
CG15696	2342	2349	+	10.6238	7e-05	0.71	GTTAATTG
CG34031	2342	2349	+	10.3861	7e-05	0.683	GTTAATTG
en	4690	4697	+	12.0495	7e-05	0.348	GCTAATTA
exd	3420	3427	-	9.52041	7e-05	0.355	TTTGATAT
exd	5092	5099	+	9.52041	7e-05	0.355	TTTGATAT
ftz	1663	1670	+	11.901	7e-05	0.314	CTTAATGA
Lim1	4690	4698	+	10.9703	7e-05	0.346	GCTAATTAA
Lin29	2498	2512	+	11.7921	7.01e-05	0.0868	GAAGTAAAAAAAAAA
da	914	928	+	10.5306	7.02e-05	0.371	AATCGTCCAGCTGTC
Oli	914	928	+	10.5306	7.02e-05	0.37	AATCGTCCAGCTGTC
CG11071	2173	2184	-	10.9286	7.04e-05	0.416	CCAGCCCATCCA
Clk	2147	2154	+	11.8571	7.06e-05	0.374	TCCACGTG
dsf	4475	4484	+	11.2551	7.06e-05	0.169	AAAAGTTACA
Met	2147	2154	+	11.8571	7.06e-05	0.374	TCCACGTG
oc	1577	1586	+	6.15306	7.06e-05	0.373	CTCTAAGCCC
Lin29	4630	4643	+	10.3267	7.09e-05	0.117	AAGAAAGAAAAAAT
usp	996	1004	+	6.61224	7.13e-05	0.754	GCGGTCATC
eve	1167	1176	-	7.61224	7.14e-05	0.202	TCCTTTAACT
eve	4735	4744	+	7.61224	7.14e-05	0.202	TCAATTCACT
eve	4735	4744	+	7.61224	7.14e-05	0.201	TCAATTCACT
hb	1198	1210	-	9.65347	7.14e-05	0.0967	TCAATTTTTTTAT
zen	1167	1176	-	7.61224	7.14e-05	0.201	TCCTTTAACT
zen	4735	4744	+	7.61224	7.14e-05	0.201	TCAATTCACT
Aef1	765	772	-	12.551	7.15e-05	0.183	CAACTACT
zen	612	619	-	11.7143	7.15e-05	0.719	TCATTACC
br	4851	4865	-	10.8416	7.16e-05	0.138	AAAGAAACAAAACGT
pnt	609	617	+	11.449	7.18e-05	0.736	ACCGGTAAT
al	4689	4697	+	11.3861	7.19e-05	0.3	AGCTAATTA
ftz	4335	4342	+	9.66667	7.22e-05	0.705	GACAATTA
hb	4469	4478	+	11.4653	7.22e-05	0.198	CGAAAAAAAA
tin	1314	1321	-	10.703	7.22e-05	0.189	TTTAAGTG
br	5083	5093	+	11.3265	7.23e-05	0.72	AAGATTAGATT
vnd	1512	1521	+	6.91837	7.24e-05	0.259	GCACTTAAGA
br	4660	4672	+	11.7327	7.25e-05	0.0845	ATTTGAAATAAAA
z	1807	1816	+	10.8061	7.25e-05	0.252	TTGAGTGGCA
klu	3969	3979	+	8.38776	7.26e-05	0.153	TGTGGTGGTGG
exd	4393	4402	-	9.91089	7.27e-05	0.713	TTTCGATTTT
bowl	3023	3030	+	12.0612	7.33e-05	0.258	ACAGAAGC
bowl	3064	3071	+	12.0612	7.33e-05	0.258	ACAGAAGC
Eip93F	1631	1642	-	10.7551	7.33e-05	0.754	AAATCCAAAAAT
slbo	317	327	+	11.2525	7.34e-05	0.457	ATGGCGTAATT
sens	4809	4823	+	10.6667	7.35e-05	0.365	TACTTTGATTTGCAT
Clk	2149	2156	-	11.5	7.36e-05	0.389	CGCACGTG
gce	2149	2156	-	11.5	7.36e-05	0.389	CGCACGTG
acj6	5105	5125	+	10.5635	7.37e-05	0.266	TTTGATTGAATAAATAATAAA
ac	2304	2316	+	7.70408	7.41e-05	0.782	AGCTGACACCTGA
zen	310	319	-	11.2376	7.41e-05	0.158	CATTTAACAT
jim	642	656	-	11.1089	7.43e-05	0.0438	AAACAAAAACAAAAG
sqz	2497	2512	+	9.07921	7.43e-05	0.119	CGAAGTAAAAAAAAAA
HLHm3	261	269	+	11.1531	7.45e-05	0.394	CACGTGACT
pnr	1268	1285	+	7.40816	7.46e-05	0.78	ACCGACTGTTAAGCGATG
Sox14	528	538	-	11.0102	7.47e-05	0.26	ACTCTTTGTTT
dar1	4034	4048	+	10.1735	7.48e-05	0.789	TGTGGGTATGGTATG
eve	4198	4205	-	10.6436	7.48e-05	0.258	CTTAATTA
eve	5164	5171	+	10.6436	7.48e-05	0.258	CTTAATTA
hbn	4198	4205	-	10.3663	7.48e-05	0.261	CTTAATTA
hbn	5164	5171	+	10.3663	7.48e-05	0.261	CTTAATTA
CG3838	4184	4192	-	11.4796	7.49e-05	0.388	AAGCGACAA
CG3838	4257	4265	-	11.4796	7.49e-05	0.388	AAGCGACAA
hb	4470	4479	+	11.4257	7.51e-05	0.198	GAAAAAAAAG
Zif	4510	4529	-	10.68	7.51e-05	0.368	CCAAGATCACCAATAGAATT
CG12236	610	624	-	11.3367	7.52e-05	0.778	AGGGTTCATTACCGG
bigmax	991	998	+	11.1633	7.54e-05	0.301	GTCACGCG
GATAd	592	599	-	11.7959	7.54e-05	0.261	TCTTATCA
GATAd	1208	1215	-	11.7959	7.54e-05	0.261	TCTTATCA
Mio	991	998	+	11.1633	7.54e-05	0.301	GTCACGCG
CG13897	770	780	-	10.2245	7.56e-05	0.799	AAAGGAGACAA
CG3065	1716	1729	-	10.051	7.58e-05	0.423	TGGAGGCGGGGAGT
CG6276	2893	2905	+	10.9901	7.61e-05	0.393	CTATCAAATAACA
CG12768	1611	1622	-	10.8265	7.63e-05	0.251	ATTAACCAAAAA
Aef1	734	744	-	6.4898	7.64e-05	0.196	GCCACAACAAT
CG7368	1708	1722	-	8.92857	7.64e-05	0.0999	GGGGAGTGGGGGAGG
CG7368	3892	3906	+	8.92857	7.64e-05	0.0999	CAGAGGGGTGGGTAG
CG4404	1814	1827	+	10.1327	7.66e-05	0.269	GCAGCATAAAAGCA
odd	3063	3071	-	11.5816	7.67e-05	0.476	GCTTCTGTA
CG12768	2166	2177	-	10.8061	7.7e-05	0.251	ATCCACCAACCA
btd	1720	1729	-	11.0816	7.74e-05	0.409	TGGAGGCGGG
amos	2839	2849	+	11.5408	7.76e-05	0.82	TCCATCTGGCC
da	2839	2849	+	11.5408	7.76e-05	0.82	TCCATCTGGCC
vnd	1513	1521	-	11.4796	7.78e-05	0.158	TCTTAAGTG
hb	4893	4905	+	9.23762	7.79e-05	0.0967	ATAATTTTTTAGT
rn	4842	4866	-	8.87879	7.81e-05	0.128	GAAAGAAACAAAACGTTAAAATTGC
zen	1662	1670	+	11.703	7.82e-05	0.781	ACTTAATGA
bab1	3373	3383	+	10.1683	7.87e-05	0.365	AAAGTAAATAA
CG11071	3772	3783	-	10.3878	7.87e-05	0.416	CAGGCCCATTCA
Bgb	2231	2239	-	10.8163	7.88e-05	0.139	AAGCCGCAG
run	2231	2239	-	10.8163	7.88e-05	0.139	AAGCCGCAG
sens_2	4806	4821	-	8.57143	7.89e-05	0.398	GCAAATCAAAGTAAAT
zen	1314	1323	+	11.1485	7.91e-05	0.158	CACTTAAATT
acj6	1495	1515	-	10.4841	7.92e-05	0.266	GTGCCGTGAATTATAAAAATG
bap	4201	4207	+	12.9286	7.93e-05	0.155	TTAAGTG
bap	1314	1320	-	12.9286	7.93e-05	0.155	TTAAGTG
bap	1513	1519	-	12.9286	7.93e-05	0.155	TTAAGTG
bap	1661	1667	-	12.9286	7.93e-05	0.155	TTAAGTG
bap	3112	3118	-	12.9286	7.93e-05	0.155	TTAAGTG
bin	2223	2229	-	12.5	7.93e-05	0.792	GTAAACA
br	5085	5091	+	13.3333	7.93e-05	0.815	GATTAGA
Dr	3294	3300	+	12.5149	7.93e-05	0.791	CCAATTA
GATAe	592	598	+	12.1633	7.93e-05	0.16	TGATAAG
GATAe	1208	1214	+	12.1633	7.93e-05	0.16	TGATAAG
GATAe	1407	1413	+	12.1633	7.93e-05	0.16	TGATAAG
GATAe	1442	1448	+	12.1633	7.93e-05	0.16	TGATAAG
GATAe	2158	2164	+	12.1633	7.93e-05	0.16	TGATAAG
l(3)neo38	3893	3907	+	10.3367	7.93e-05	0.138	AGAGGGGTGGGTAGT
lola	4352	4358	-	12.6735	7.93e-05	0.389	AGCATAA
lola	1816	1822	+	12.6735	7.93e-05	0.389	AGCATAA
pnr	415	421	+	11.8061	7.93e-05	0.778	CAGATAA
tll	1459	1465	-	10.2871	7.93e-05	0.41	AAAGTCA
tll	3853	3859	-	10.2871	7.93e-05	0.41	AAAGTCA
CG11504	2035	2043	+	11.0404	7.94e-05	0.414	TGGCAACAT
klu	4032	4046	+	10.3061	7.94e-05	0.166	GGTGTGGGTATGGTA
tll	1457	1466	-	10.102	7.95e-05	0.824	GAAAGTCATA
Rel	786	796	-	10.0612	7.98e-05	0.263	AAGGACTCCCC
CG3065	3792	3805	+	9.93878	8.02e-05	0.423	ACTGGGCGGGATCG
sna	1587	1600	+	11.0612	8.02e-05	0.28	AGGACTTGTTTATA
Abd_B	102	115	+	10.0495	8.03e-05	0.848	GGGTGGATGGCGGG
dsx	1434	1447	+	1.78571	8.05e-05	0.272	CAACAAACTGATAA
fkh	337	347	+	11.2574	8.05e-05	0.405	TATTTATCCAA
HLH106	991	1000	+	10.2245	8.05e-05	0.425	GTCACGCGGT
abd_A	1663	1670	+	10.4752	8.06e-05	0.27	CTTAATGA
Antp	4692	4699	-	9.84314	8.06e-05	0.272	TTTAATTA
ato	2322	2330	-	6.61224	8.06e-05	0.284	CTCAGGTGG
ato	2359	2367	-	6.61224	8.06e-05	0.284	ATCCGGTGG
slou	2342	2349	+	11.0396	8.06e-05	0.405	GTTAATTG
Vsx2	2342	2349	+	11.2673	8.06e-05	0.401	GTTAATTG
da	2146	2156	-	10.3673	8.1e-05	0.856	CGCACGTGGAT
jim	4792	4802	+	8.16832	8.1e-05	0.0741	AAAGAAAAACA
eve	416	425	-	7.59184	8.12e-05	0.202	TCAATTATCT
zen	416	425	-	7.59184	8.12e-05	0.201	TCAATTATCT
HLH4C	3429	3443	-	1.40816	8.13e-05	0.297	AAATCACTTGAGACT
Eip75B	878	888	+	10.9796	8.15e-05	0.855	GAAGTGGGTTA
sqz	2496	2511	+	8.78218	8.15e-05	0.119	GCGAAGTAAAAAAAAA
Adf1	3797	3812	-	8.87755	8.2e-05	0.218	CCGCCGCCGATCCCGC
bin	341	350	+	10.398	8.21e-05	0.425	TATCCAAAGG
h	837	850	-	10.8673	8.21e-05	0.434	AATGCCCGCGACTT
zen	386	395	+	11.1287	8.24e-05	0.158	CATTAAAGAT
gl	3882	3904	-	-40.3878	8.27e-05	0.436	ACCCACCCCTCTGCTGCTTCCAC
jim	518	528	+	8.10891	8.27e-05	0.0741	AATAAAAAACA
Adf1	3794	3809	-	8.84694	8.28e-05	0.218	CCGCCGATCCCGCCCA
oc	3313	3320	+	10.8283	8.3e-05	0.856	ATAATCCC
tup	2342	2349	+	11.34	8.32e-05	0.81	GTTAATTG
Her	2591	2599	-	11.2424	8.33e-05	0.876	GGTCAAGCC
Dip3	230	243	-	9.20408	8.34e-05	0.431	GCAATCTACGCAAA
D	1547	1557	-	11.101	8.35e-05	0.283	TCCTTTATTCT
hb	4727	4736	+	10.0495	8.38e-05	0.198	CGAAAAAATC
Rel	508	517	-	7.7551	8.38e-05	0.887	GGGGCATCAC
gt	3334	3347	+	7.68367	8.4e-05	0.334	GTTTATTATGTAAT
lms	4691	4700	-	10.4059	8.4e-05	0.42	TTTTAATTAG
bab1	1620	1629	+	11.3168	8.41e-05	0.217	AATTTTTGTT
bab1	4799	4808	-	11.3168	8.41e-05	0.217	AATTTTTGTT
l(3)neo38	1703	1721	-	8.53535	8.41e-05	0.236	GGGAGTGGGGGAGGTGTGC
HLH4C	4220	4234	-	1.31633	8.44e-05	0.297	GAAGCAGCAGGGCGC
dsf	3851	3860	-	10.8776	8.45e-05	0.169	CAAAGTCACC
cad	4725	4733	-	9.77228	8.48e-05	0.887	TTTTTCGAT
Vsx2	3293	3302	-	11.5941	8.49e-05	0.284	TGTAATTGGT
bigmax	259	266	+	11.0714	8.53e-05	0.301	GGCACGTG
CG32105	5165	5173	-	11.2277	8.53e-05	0.423	TCTAATTAA
CG4328	5054	5061	+	9.77228	8.53e-05	0.412	ATTTATTA
CG4328	5119	5126	-	9.77228	8.53e-05	0.412	ATTTATTA
CG7056	419	426	-	10.2574	8.53e-05	0.175	TTCAATTA
H2_0	3306	3313	+	9.72549	8.53e-05	0.272	TTTATTAA
H2_0	5055	5062	+	9.72549	8.53e-05	0.272	TTTATTAA
hb	2501	2508	-	10.9109	8.53e-05	0.171	TTTTTTAC
HGTX	4785	4792	-	11.1584	8.53e-05	0.41	TTTAATGA
Mio	259	266	+	11.0714	8.53e-05	0.301	GGCACGTG
otp	4198	4205	-	11.0891	8.53e-05	0.171	CTTAATTA
otp	5164	5171	+	11.0891	8.53e-05	0.171	CTTAATTA
Hsf	1961	1975	+	7.89796	8.54e-05	0.297	TGAAATGAAATGAAA
ftz	1509	1520	+	7.22449	8.56e-05	0.292	ACGGCACTTAAG
HLHmbeta	991	998	-	11.3571	8.59e-05	0.338	CGCGTGAC
jigr1	3362	3372	-	11.1485	8.6e-05	0.14	CTTAAAATAAA
dm	2147	2156	+	10.1224	8.61e-05	0.455	TCCACGTGCG
Max	2147	2156	+	10.1224	8.61e-05	0.455	TCCACGTGCG
byn	4135	4146	-	6.20408	8.63e-05	0.437	GCACTCACACTT
dar1	4035	4045	+	8.14286	8.66e-05	0.914	GTGGGTATGGT
jim	2500	2514	+	10.8713	8.66e-05	0.0481	AGTAAAAAAAAAAAA
lmd	1706	1719	-	8.62245	8.66e-05	0.914	GAGTGGGGGAGGTG
croc	5110	5125	+	10.505	8.69e-05	0.172	TTGAATAAATAATAAA
Rel	2208	2218	-	9.83673	8.7e-05	0.263	CGAGCACCCCC
Dref	3393	3400	+	5.95918	8.71e-05	0.891	TATCGAAA
rn	2499	2523	+	11.1188	8.71e-05	0.174	AAGTAAAAAAAAAAAAAGAAATATA
br	1157	1167	-	11.0693	8.73e-05	0.12	TTGTAAATAAC
rib	2103	2111	+	11.8571	8.73e-05	0.298	CGCAAAACA
gt	4448	4459	+	8.05102	8.74e-05	0.151	TACTACTTAAAA
gt	3512	3523	-	8.05102	8.74e-05	0.151	TTTTCCTTAAAA
jim	522	532	+	8	8.75e-05	0.0741	AAAAACAAACA
sd	1861	1879	-	-3.58163	8.75e-05	0.325	AAATACTTTTCGGGCTGCA
croc	1621	1636	-	10.4851	8.76e-05	0.172	AAAAATAAACAAAAAT
ttk	5243	5250	-	6.31633	8.78e-05	0.929	GTTCCTGC
fd64A	2223	2230	-	10.76	8.79e-05	0.218	GGTAAACA
pb	4690	4697	+	11.901	8.79e-05	0.859	GCTAATTA
Rx	2342	2349	+	11.5644	8.79e-05	0.425	GTTAATTG
slbo	4761	4770	+	12.8776	8.79e-05	0.896	TTTAACAATA
Su(H)	2040	2055	+	6.7551	8.79e-05	0.464	ACATGGGAAACGCACG
da	3188	3197	+	10.9694	8.81e-05	0.335	CAACTGTCCC
Fer3	3188	3197	+	10.9694	8.81e-05	0.335	CAACTGTCCC
slbo	316	326	-	10.9596	8.82e-05	0.457	ATTACGCCATT
crol	95	109	-	4.9898	8.83e-05	0.155	ATCCACCCCCTTGGT
sd	3650	3668	+	-3.62245	8.84e-05	0.325	GATTATTTCTCGAAGTGTA
odd	3063	3073	+	7.30612	8.86e-05	0.312	TACAGAAGCAG
rn	2503	2527	+	8.55556	8.87e-05	0.128	AAAAAAAAAAAAAGAAATATAAAAA
al	5163	5171	+	11.198	8.9e-05	0.3	TCTTAATTA
eve	4564	4575	-	10.7822	8.9e-05	0.881	TCTTAATCGTTT
pdm2	5135	5145	-	10.7477	8.9e-05	0.221	TATTCAAATCT
CG7368	4063	4082	+	-4.83673	8.92e-05	0.47	TTGGAGGAGGGGTGCTTTCA
rn	2500	2524	+	8.53535	8.94e-05	0.128	AGTAAAAAAAAAAAAAGAAATATAA
l(3)neo38	3842	3860	+	8.37374	8.99e-05	0.236	GCGGAGGAGGGTGACTTTG
bab1	2345	2354	+	11.3069	9.01e-05	0.217	AATTGTTATT
odd	3022	3030	-	11.2653	9.01e-05	0.476	GCTTCTGTT
ss	1418	1425	-	10.0714	9.01e-05	0.477	TGCCTGAT
tgo	1418	1425	-	10.0714	9.01e-05	0.477	TGCCTGAT
jim	1626	1636	-	7.9802	9.02e-05	0.0741	AAAAATAAACA
Mef2	1373	1382	+	12.901	9.02e-05	0.14	TTATAATTAG
Mef2	1373	1382	-	12.901	9.02e-05	0.14	CTAATTATAA
Mef2	4978	4987	+	12.901	9.02e-05	0.14	TTAAATTTAG
Mef2	4978	4987	-	12.901	9.02e-05	0.14	CTAAATTTAA
nub	5134	5145	-	10.35	9.02e-05	0.441	TATTCAAATCTA
pnr	3414	3431	-	11.0612	9.02e-05	0.939	ACTATTTGATATGCATAT
br	3373	3385	+	11.4158	9.04e-05	0.0937	AAAGTAAATAATA
Cf2	656	664	-	11.2449	9.05e-05	0.929	TTTCTGAAA
klu	3808	3818	+	7.70408	9.07e-05	0.159	GGCGGAGGAGT
Hsf	1348	1362	-	2.23469	9.1e-05	0.228	AGAAACGATTCAAAA
cad	517	524	-	9.74257	9.11e-05	0.224	TTTTATTG
cad	4619	4626	-	9.74257	9.11e-05	0.224	TTTTATTG
cad	5054	5061	+	10.7228	9.11e-05	0.17	ATTTATTA
cad	5119	5126	-	10.7228	9.11e-05	0.17	ATTTATTA
Dbx	4692	4699	-	10.9505	9.11e-05	0.446	TTTAATTA
bab1	1370	1381	-	10.4327	9.13e-05	0.817	TAATTATAAATT
mirr	1384	1398	+	9.80198	9.14e-05	0.474	GGTAACTTATGTTCA
srp	1207	1216	+	11.5408	9.15e-05	0.241	TTGATAAGAA
Spps	183	197	-	8.10204	9.16e-05	0.483	AACAGGCGTGGTGAC
gt	3337	3348	+	8.03061	9.17e-05	0.151	TATTATGTAATA
Hsf	4986	5000	+	7.70408	9.17e-05	0.967	AGAGGTGAAGAATCT
CG3407	2455	2479	-	10.9388	9.19e-05	0.315	ATGTCAACAACTTGGCTAAGGACAT
bab1	3279	3288	-	11.297	9.21e-05	0.217	TATAAATATG
l(3)neo38	1710	1724	-	10.0306	9.22e-05	0.138	GCGGGGAGTGGGGGA
tin	3109	3120	-	9.79592	9.23e-05	0.325	GGTTAAGTGAGG
bap	3111	3120	-	11.449	9.24e-05	0.23	GGTTAAGTGA
sd	4643	4661	-	-8.57143	9.25e-05	0.325	ATACATTAGTTGTATTCCA
slp1	4793	4803	-	11.101	9.28e-05	0.19	TTGTTTTTCTT
Kr_h2	344	354	+	11.0204	9.3e-05	0.492	CCAAAGGATTA
pfk	1707	1721	+	9.92857	9.31e-05	0.246	ACCTCCCCCACTCCC
jim	4620	4630	+	7.84158	9.32e-05	0.0741	AATAAAAAAGA
CG12605	2190	2198	-	10.1327	9.34e-05	0.494	GACCTGTTA
slp1	1293	1303	-	11.0808	9.38e-05	0.19	GTGTTTATATC
Adf1	2436	2450	+	7.42857	9.4e-05	0.343	CGGCAGCAGAGACAG
Dfd	1137	1152	+	10.2079	9.4e-05	0.922	GTCTATATTACTGGGG
pan	4130	4137	-	9.69307	9.4e-05	0.306	CTTTGGTC
CG3407	966	974	+	11.3571	9.41e-05	0.489	ATGTCAACT
ci	4020	4030	-	8.5	9.41e-05	0.498	AGCCATCCCGC
Hr51	4852	4864	-	10.52	9.43e-05	0.166	AAGAAACAAAACG
klu	97	111	+	9.96939	9.43e-05	0.166	CAAGGGGGTGGATGG
sqz	3329	3344	-	8.30693	9.45e-05	0.119	ACATAATAAACAAAAA
gt	317	330	-	7.32653	9.48e-05	0.334	TTCAATTACGCCAT
opa	4219	4230	+	9.06122	9.48e-05	0.512	TGCGCCCTGCTG
D19A	4138	4146	+	10.8586	9.49e-05	0.327	TGTGAGTGC
D19A	1048	1056	-	10.8586	9.49e-05	0.327	TGTGAGTGC
sob	3060	3073	-	10.6633	9.51e-05	0.335	CTGCTTCTGTAGCT
da	986	995	+	10.8673	9.52e-05	0.335	CGCCTGTCAC
Fer3	986	995	+	10.8673	9.52e-05	0.335	CGCCTGTCAC
phol	390	399	+	6.7551	9.53e-05	0.252	AAAGATAGCG
shn	2600	2610	+	6.04082	9.54e-05	1	TGAAATTCCCA
sima	991	999	-	8.41837	9.54e-05	0.504	CCGCGTGAC
tgo	991	999	-	8.41837	9.54e-05	0.504	CCGCGTGAC
Lin29	2502	2516	+	11.3069	9.55e-05	0.098	TAAAAAAAAAAAAAG
HLHmbeta	2149	2156	+	11.102	9.58e-05	0.338	CACGTGCG
jim	4623	4633	+	7.77228	9.58e-05	0.0741	AAAAAAGAAGA
Cf2	1129	1143	+	9.09184	9.59e-05	0.99	CGCCAGTTGTCTATA
gcm	174	181	+	6.02041	9.62e-05	1	TTGCGGGC
Hr51	1545	1557	+	10.49	9.64e-05	0.166	AAAGAATAAAGGA
mirr	2805	2819	-	12.6139	9.65e-05	0.315	AAATAGATGTGTTAA
Antp	1664	1670	+	12.1881	9.66e-05	0.463	TTAATGA
Antp	4785	4791	-	12.1881	9.66e-05	0.463	TTAATGA
ap	1376	1382	-	11.5149	9.66e-05	0.317	CTAATTA
ap	5166	5172	-	11.5149	9.66e-05	0.317	CTAATTA
ap	4691	4697	+	11.5149	9.66e-05	0.317	CTAATTA
ara	521	528	+	10.2245	9.66e-05	0.16	AAAAAACA
ara	4212	4219	-	10.2245	9.66e-05	0.16	AAAAAACA
Awh	1376	1382	-	10.6832	9.66e-05	0.331	CTAATTA
Awh	5166	5172	-	10.6832	9.66e-05	0.331	CTAATTA
Awh	4691	4697	+	10.6832	9.66e-05	0.331	CTAATTA
B_H1	2343	2349	+	11.1616	9.66e-05	0.945	TTAATTG
B_H2	2343	2349	+	11.6122	9.66e-05	0.936	TTAATTG
bin	1159	1165	-	12.3168	9.66e-05	0.322	GTAAATA
bin	1194	1200	+	12.3168	9.66e-05	0.322	GTAAATA
bin	3376	3382	+	12.3168	9.66e-05	0.322	GTAAATA
bin	1159	1165	-	12.3168	9.66e-05	0.322	GTAAATA
bin	1194	1200	+	12.3168	9.66e-05	0.322	GTAAATA
bin	3376	3382	+	12.3168	9.66e-05	0.322	GTAAATA
br	2910	2916	-	11.9293	9.66e-05	0.97	AATAGTT
bsh	1664	1670	+	9.61386	9.66e-05	0.498	TTAATGA
bsh	4785	4791	-	9.61386	9.66e-05	0.498	TTAATGA
btn	1664	1670	+	10.5446	9.66e-05	0.492	TTAATGA
btn	4785	4791	-	10.5446	9.66e-05	0.492	TTAATGA
btn	4198	4205	-	11.0594	9.66e-05	0.237	CTTAATTA
btn	5164	5171	+	11.0594	9.66e-05	0.237	CTTAATTA
btn	1664	1670	+	11.4554	9.66e-05	0.473	TTAATGA
btn	4785	4791	-	11.4554	9.66e-05	0.473	TTAATGA
C15	2343	2349	+	10.198	9.66e-05	0.949	TTAATTG
cad	587	593	+	10.7822	9.66e-05	0.231	TTTATTG
cad	5066	5072	+	10.7822	9.66e-05	0.231	TTTATTG
cad	517	523	-	10.7822	9.66e-05	0.231	TTTATTG
cad	4619	4625	-	10.7822	9.66e-05	0.231	TTTATTG
CG11085	2343	2349	+	12	9.66e-05	0.936	TTAATTG
CG11617	1790	1796	+	12.4388	9.66e-05	0.47	TTAACAT
CG11617	310	316	-	12.4388	9.66e-05	0.47	TTAACAT
CG15696	2343	2349	+	10.9505	9.66e-05	0.954	TTAATTG
CG18599	1376	1382	-	11.2277	9.66e-05	0.32	CTAATTA
CG18599	5166	5172	-	11.2277	9.66e-05	0.32	CTAATTA
CG18599	4691	4697	+	11.2277	9.66e-05	0.32	CTAATTA
CG18599	5166	5172	-	11.2277	9.66e-05	0.32	CTAATTA
CG32532	2343	2349	+	11.1584	9.66e-05	0.951	TTAATTG
CG4328	587	593	+	9.51485	9.66e-05	0.233	TTTATTG
CG4328	5066	5072	+	9.51485	9.66e-05	0.233	TTTATTG
CG4328	517	523	-	9.51485	9.66e-05	0.233	TTTATTG
CG4328	4619	4625	-	9.51485	9.66e-05	0.233	TTTATTG
CG9876	1376	1382	-	11.4059	9.66e-05	0.318	CTAATTA
CG9876	5166	5172	-	11.4059	9.66e-05	0.318	CTAATTA
CG9876	4691	4697	+	11.4059	9.66e-05	0.318	CTAATTA
Dfd	1664	1670	+	12.198	9.66e-05	0.472	TTAATGA
Dfd	4785	4791	-	12.198	9.66e-05	0.472	TTAATGA
E5	1376	1382	-	9.47525	9.66e-05	0.317	CTAATTA
E5	5166	5172	-	9.47525	9.66e-05	0.317	CTAATTA
E5	4691	4697	+	9.47525	9.66e-05	0.317	CTAATTA
E5	1376	1382	-	10.2673	9.66e-05	0.308	CTAATTA
E5	5166	5172	-	10.2673	9.66e-05	0.308	CTAATTA
ems	1664	1670	+	10.2574	9.66e-05	0.488	TTAATGA
ems	4785	4791	-	10.2574	9.66e-05	0.488	TTAATGA
ems	1376	1382	-	10.3762	9.66e-05	0.332	CTAATTA
ems	5166	5172	-	10.3762	9.66e-05	0.332	CTAATTA
ems	4691	4697	+	10.3762	9.66e-05	0.332	CTAATTA
ftz	1664	1670	+	11.604	9.66e-05	0.473	TTAATGA
ftz	4785	4791	-	11.604	9.66e-05	0.473	TTAATGA
ftz	4198	4205	-	11.6139	9.66e-05	0.314	CTTAATTA
ftz	5164	5171	+	11.6139	9.66e-05	0.314	CTTAATTA
Hmx	2343	2349	+	12.3465	9.66e-05	0.957	TTAATTG
ind	1376	1382	-	11.5941	9.66e-05	0.319	CTAATTA
ind	5166	5172	-	11.5941	9.66e-05	0.319	CTAATTA
ind	4691	4697	+	11.5941	9.66e-05	0.319	CTAATTA
Lim3	1376	1382	-	10.3069	9.66e-05	0.32	CTAATTA
Lim3	5166	5172	-	10.3069	9.66e-05	0.32	CTAATTA
Lim3	4691	4697	+	10.3069	9.66e-05	0.32	CTAATTA
lms	2343	2349	+	11.1089	9.66e-05	0.928	TTAATTG
nau	4243	4254	-	6.93878	9.66e-05	0.255	GACAACCGACAA
nau	4250	4261	-	6.93878	9.66e-05	0.255	GACAACCGACAA
NK7_1	2343	2349	+	10.098	9.66e-05	0.96	TTAATTG
OdsH	4198	4205	-	10.7525	9.66e-05	0.317	CTTAATTA
OdsH	5164	5171	+	10.7525	9.66e-05	0.317	CTTAATTA
OdsH	1376	1382	-	11.5545	9.66e-05	0.318	CTAATTA
OdsH	5166	5172	-	11.5545	9.66e-05	0.318	CTAATTA
OdsH	4691	4697	+	11.5545	9.66e-05	0.318	CTAATTA
OdsH	1376	1382	-	11.5545	9.66e-05	0.319	CTAATTA
onecut	4732	4738	-	11.6531	9.66e-05	0.32	TTGATTT
onecut	1882	1888	+	11.6531	9.66e-05	0.32	TTGATTT
onecut	4813	4819	+	11.6531	9.66e-05	0.32	TTGATTT
onecut	4732	4738	-	11.6531	9.66e-05	0.32	TTGATTT
pb	1664	1670	+	10.7624	9.66e-05	0.48	TTAATGA
pb	4785	4791	-	10.7624	9.66e-05	0.48	TTAATGA
PHDP	1376	1382	-	10.4554	9.66e-05	0.311	CTAATTA
PHDP	5166	5172	-	10.4554	9.66e-05	0.311	CTAATTA
PHDP	4691	4697	+	10.4554	9.66e-05	0.311	CTAATTA
Pph13	1376	1382	-	11.1584	9.66e-05	0.315	CTAATTA
Pph13	5166	5172	-	11.1584	9.66e-05	0.315	CTAATTA
Pph13	4691	4697	+	11.1584	9.66e-05	0.315	CTAATTA
ro	1376	1382	-	11.8911	9.66e-05	0.321	CTAATTA
ro	5166	5172	-	11.8911	9.66e-05	0.321	CTAATTA
ro	4691	4697	+	11.8911	9.66e-05	0.321	CTAATTA
Rx	1376	1382	-	11.5941	9.66e-05	0.316	CTAATTA
Rx	5166	5172	-	11.5941	9.66e-05	0.316	CTAATTA
Rx	4691	4697	+	11.5941	9.66e-05	0.316	CTAATTA
Scr	1664	1670	+	11.9901	9.66e-05	0.464	TTAATGA
Scr	4785	4791	-	11.9901	9.66e-05	0.464	TTAATGA
unpg	1376	1382	-	10.3861	9.66e-05	0.325	CTAATTA
unpg	5166	5172	-	10.3861	9.66e-05	0.325	CTAATTA
unpg	4691	4697	+	10.3861	9.66e-05	0.325	CTAATTA
zen2	4785	4791	-	10.3861	9.66e-05	0.473	TTAATGA
CG7745	2232	2246	-	9.69307	9.67e-05	0.321	ACAAATTAAGCCGCA
CG4328	3344	3351	-	9.81188	9.69e-05	0.48	TTTTATTA
opa	3892	3903	-	9.0102	9.69e-05	0.512	CCCACCCCTCTG
sqz	1629	1644	-	8.22772	9.69e-05	0.119	AGAAATCCAAAAATAA
Trl	1013	1033	-	-14.7857	9.73e-05	0.146	CCGACGCCCCCGCTCCCGAGG
ase	80	86	+	11.8776	9.74e-05	1	CACCTGT
CG7928	2056	2073	+	7.4898	9.74e-05	1	CAGGGATGGGCAGCATCA
da	80	86	-	11.3163	9.74e-05	1	ACAGGTG
da	80	86	+	11.8776	9.74e-05	1	CACCTGT
l(1)sc	80	86	-	11.3163	9.74e-05	1	ACAGGTG
lola	634	640	-	11.6633	9.74e-05	1	GGGTTTC
Mitf	992	998	-	11.3163	9.74e-05	0.515	CGCGTGA
wor	79	86	+	10.6429	9.74e-05	1	TCACCTGT
Adf1	3024	3038	+	7.32653	9.75e-05	0.343	CAGAAGCAGATACAC
hth	4999	5006	-	10.7959	9.77e-05	1	TATGACAG
srp	926	937	+	7.65306	9.79e-05	0.517	GTCAGGACAGCG
hb	4213	4222	-	9.84158	9.81e-05	0.198	CGCAAAAAAC
vnd	698	707	-	6.83673	9.81e-05	0.259	ACACTTGAGT
vnd	3431	3440	-	6.83673	9.81e-05	0.259	TCACTTGAGA
Eip74EF	3268	3277	+	11.11	9.87e-05	1	ACTTCTTGTA
ttk	2206	2214	-	11.2143	9.87e-05	0.521	CACCCCCTC
Lin29	4466	4480	+	11.2475	9.89e-05	0.098	CTTCGAAAAAAAAGT
CG8281	1287	1296	-	9.64286	9.9e-05	0.329	TATCAATCAA
lola	1692	1700	-	11.4388	9.9e-05	1	GCTCAATCA
E(spl)	258	267	-	8.16327	9.91e-05	0.527	TCACGTGCCG
Rel	2330	2340	-	9.47959	9.94e-05	0.263	AGAGATTCCAC
scrt	637	647	+	1.83673	9.94e-05	0.526	ACCCCCTTTTG
ttk	2192	2203	-	10.3163	9.95e-05	1	AGAGGGACCTGT
E(spl)	990	999	-	8.15306	9.97e-05	0.527	CCGCGTGACA
ovo	3183	3197	+	10.898	9.97e-05	1	CGTAGCAACTGTCCC
pho	3818	3832	+	10.398	9.97e-05	1	TCGGAGATGGAGGCG
CG4360	3543	3555	+	4.29592	9.99e-05	0.345	TCAACAAATAAAG
