# Supplementary material for: Multilevel regulation of the glass locus during Drosophila eye development
Source: PLoS Genet. 2019 Jul 12;15(7):e1008269. doi: 10.1371/journal.pgen.1008269 (PMC6655844; doi:10.1371/journal.pgen.1008269)
Supplement: S2 Table — Ct values of spliced and unspliced glass transcript and of actin42c transcript of three independent qPCR experiments (with 2 replicates, each). Comparative quantification and statistical analysis. (XLSX) [file pgen.1008269.s009.xlsx]

## Sheet: Sheet1
experiment 1										experiment 2										experiment 3										statistics
	gl spliced			actin42c							gl spliced			actin42c							gl spliced			actin42c							gl spliced vs act							plot
	CT 1	CT 2	Av CT glass spliced	CT 1	CT 2	av CT actin	delta	2^-delta			CT 1	CT 2	Av CT glass spliced	CT 1	CT 2	av CT actin	delta	2^-delta			CT 1	CT 2	Av CT glass spliced	CT 1	CT 2	av CT actin	delta	2^-delta			2^delta exp 1	2^delta exp 2	2^delta exp 3	average	std dev	p-value			spliced	unspliced	std dev spliced	std dev unspliced	p-value
Cas9 (WT)	17.07	17.09	17.08	14.59	14.63	14.61	2.47	0.180491		Cas9 (WT)	16.46	16.52	16.49	14.21	14.24	14.225	2.265	0.20805		Cas9 (WT)	15.96	15.94	15.95	13.81	13.81	13.81	2.14	0.22688		Cas9 (WT)	0.180491	0.20805	0.22688	0.20514	0.0233308			Cas9 (WT)	0.20514		0.0233308
Brs-1nt	18.11	18.11	18.11	15.82	15.87	15.845	2.265	0.20805		Brs-1nt	16.15	16.15	16.15	13.84	13.87	13.855	2.295	0.203768		Brs-1nt	16.07	15.98	16.025	14.18	14.22	14.2	1.825	0.282241		Brs-1nt	0.20805	0.203768	0.282241	0.231353	0.0441224	0.267587		Brs-1nt	0.231353		0.0441224		0.267587
Brs-5ntGlass	17.89	17.92	17.905	15.06	15.1	15.08	2.825	0.141121		Brs-5ntGlass	16.81	16.84	16.825	13.84	13.82	13.83	2.995	0.125434		Brs-5ntGlass	17.95	17.99	17.97	15.79	15.79	15.79	2.18	0.220676		Brs-5ntGlass	0.141121	0.125434	0.220676	0.16241	0.0510655	0.193144		Brs-5nt::Glass	0.16241		0.0510655		0.193144
Glass PA+PC	17.35	17.39	17.37	15.8	15.86	15.83	1.54	0.343885		Glass PA+PC	16.25	16.27	16.26	14.16	14.19	14.175	2.085	0.235696		Glass PA+PC	16.14	16.24	16.19	14	14.06	14.03	2.16	0.223756		Glass PA+PC	0.343885	0.235696	0.223756	0.267779	0.0661797	0.34542
Glass PB	30.78	30.2	30.49	14.93	14.96	14.945	15.545	2.09165e-05		Glass PB	32.04	31.2	31.62	14.22	14.26	14.24	17.38	5.86271e-06		Glass PB	33.41	32.54	32.975	14.48	14.53	14.505	18.47	2.75408e-06		Glass PB	2.09165e-05	5.86271e-06	2.75408e-06	9.84443e-06	9.71385e-06	0.00428773		PA+PC	0.267779		0.0661797		0.34542
Glass PA+PB	17.09	17.17	17.13	15.04	15.1	15.07	2.06	0.239816		Glass PA+PB	16.21	16.26	16.235	14.52	14.56	14.54	1.695	0.308855		Glass PA+PB	16.13	16.17	16.15	14.37	14.41	14.39	1.76	0.295248		Glass PA+PB	0.239816	0.308855	0.295248	0.281306	0.03657	0.026264		PA+PB	0.281306		0.03657		0.026264
Glass PA	18.23	18.26	18.245	15.81	15.81	15.81	2.435	0.184923		Glass PA	16.71	16.77	16.74	14.22	14.26	14.24	2.5	0.176777		Glass PA	17.29	17.18	17.235	14.62	14.62	14.62	2.615	0.163232		Glass PA	0.184923	0.176777	0.163232	0.174978	0.0109568	0.264735		PA	0.174978		0.0109568		0.264735
																																						Cas9 (WT)		0.017907		0.00238712
																																						PA+PB		0.0386817		0.00642865	0.046075
	gl unspliced			actin42c							gl unspliced			actin42c							gl unspliced			actin42c							gl unspliced vs act							PB		0.257526		0.0284717	0.00438003
	CT 1	CT 2	Av CT glass unspliced	CT 1	CT 2	av CT actin	delta	2^-delta			CT 1	CT 2	Av CT glass unspliced	CT 1	CT 2	av CT actin	delta	2^-delta			CT 1	CT 2	Av CT glass unspliced	CT 1	CT 2	av CT actin	delta	2^-delta			2^delta exp 1	2^delta exp 2	2^delta exp 3	average	std dev	p-value
Cas9 (WT)	20.21	20.22	20.215	14.59	14.63	14.61	5.605	0.020546		Cas9 (WT)	20.07	20.09	20.08	14.21	14.24	14.225	5.855	0.017277		Cas9 (WT)	19.76	19.81	19.785	13.81	13.81	13.81	5.975	0.0158981		Cas9 (WT)	0.020546	0.017277	0.0158981	0.017907	0.00238712
Glass PB	16.8	16.77	16.785	14.93	14.96	14.945	1.84	0.279322		Glass PB	16.38	16.4	16.39	14.22	14.26	14.24	2.15	0.225313		Glass PB	16.38	16.43	16.405	14.48	14.53	14.505	1.9	0.267943		Glass PB	0.279322	0.225313	0.267943	0.257526	0.0284717	0.00438003
Glass PA+PB	19.85	19.84	19.845	15.04	15.1	15.07	4.775	0.0365243		Glass PA+PB	19.45	19.42	19.435	14.52	14.56	14.54	4.895	0.0336092		Glass PA+PB	18.47	19.2	18.835	14.37	14.41	14.39	4.445	0.0459115		Glass PA+PB	0.0365243	0.0336092	0.0459115	0.0386817	0.00642865	0.046075
