# Supplementary material for: Multilevel regulation of the glass locus during Drosophila eye development
Source: PLoS Genet. 2019 Jul 12;15(7):e1008269. doi: 10.1371/journal.pgen.1008269 (PMC6655844; doi:10.1371/journal.pgen.1008269)
Supplement: S3 Table — (XLSX) [file pgen.1008269.s010.xlsx]

## Sheet: Sheet1
Genotype	Date	Number	light	middle	dark	total	Pref-index			Genotype	Date	Number	light	middle	dark	total	Pref-index
glA24.9 (ctrl)	170808	1	22	2	4	28	0.642857			smORF CTRL	180202	1	34	2	3	39	0.794872
glA24.9 (ctrl)	170809	2	27	1	1	29	0.896552			smORF CTRL	180202	2	35	1	2	38	0.868421
glA24.9 (ctrl)	170809	3	30	0	0	30	1			smORF CTRL	180202	3	31	0	1	32	0.9375
glA24.9 (ctrl)	170810	4	25	0	1	26	0.923077			smORF CTRL	180202	4	32	0	2	34	0.882353
glA24.9 (ctrl)	170811	5	20	2	2	24	0.75			smORF CTRL	180202	5	23	0	1	24	0.916667
glA24.9 (ctrl)	170811	6	33	1	0	34	0.970588			smORF CTRL	180202	6	28	1	3	32	0.78125
glA24.9 (ctrl)	170816	7	24	3	2	29	0.758621			smORF CTRL	180202	7	24	1	3	28	0.75
glA24.9 (ctrl)	170816	8	28	2	1	31	0.870968
glA24.9 (ctrl)	170817	9	31	1	0	32	0.96875
glA24.9 (ctrl)	170818	10	19	0	1	20	0.9
					283	28.3	0.868141	0.115257							227	32.4286	0.847295	0.0721124
glAC23.2	170808	1	27	0	0	27	1			smORF-1nt+H3 3.2	170808	1	17	2	1	20	0.8
glAC23.2	170809	2	26	1	0	27	0.962963			smORF-1nt+H3 3.2	170809	2	19	0	4	23	0.652174
glAC23.2	170810	3	25	6	1	32	0.75			smORF-1nt+H3 3.2	170810	3	28	1	1	30	0.9
glAC23.2	170811	4	26	3	0	29	0.896552			smORF-1nt+H3 3.2	170811	4	24	1	0	25	0.96
glAC23.2	170816	5	24	3	0	27	0.888889			smORF-1nt+H3 3.2	170818	5	27	2	0	29	0.931034
glAC23.2	170816	6	20	4	1	25	0.76			smORF-1nt+H3 3.2	171130	6	16	2	4	22	0.545455
glAC23.2	170816	7	20	4	0	24	0.833333			smORF-1nt+H3 3.2	171212	7	34	2	2	38	0.842105
glAC23.2	170817	8	32	0	0	32	1
glAC23.2	170817	9	19	0	2	21	0.809524
glAC23.2	170818	10	27	2	0	29	0.931034
					273	27.3	0.88323	0.0924847							187	26.7143	0.804395	0.153326
glB38.2	170808	1	9	3	8	20	0.05			smORF-2nt 8.2	170808	1	27	1	0	28	0.964286
glB38.2	170808	2	9	5	8	22	0.0454545			smORF-2nt 8.2	170809	2	23	0	1	24	0.916667
glB38.2	170809	3	5	2	13	20	-0.4			smORF-2nt 8.2	170810	3	25	1	0	26	0.961538
glB38.2	170817	4	22	11	4	37	0.486486			smORF-2nt 8.2	170817	4	23	0	1	24	0.916667
glB38.2	171130	5	12	6	9	27	0.111111			smORF-2nt 8.2	170817	5	27	1	0	28	0.964286
glB38.2	171201	6	18	2	10	30	0.266667			smORF-2nt 8.2	170817	6	28	0	0	28	1
glB38.2	171212	7	5	10	7	22	-0.0909091			smORF-2nt 8.2	170818	7	28	1	2	31	0.83871
glB38.2	171212	8	11	5	11	27	0
glB38.2	171213	9	15	5	15	35	0
glB38.2	171213	10	12	5	6	23	0.26087
					263	26.3	0.0729679	0.237526							189	27	0.93745	0.0525145
glAB26.1	170808	1	11	4	9	24	0.0833333			smORF-4nt no AUG 3.2	170808	1	29	2	1	32	0.875
glAB26.1	170809	2	13	2	14	29	-0.0344828			smORF-4nt no AUG 3.2	170809	2	24	0	1	25	0.92
glAB26.1	170810	3	17	4	16	37	0.027027			smORF-4nt no AUG 3.2	170809	3	20	0	0	20	1
glAB26.1	170816	4	16	1	13	30	0.1			smORF-4nt no AUG 3.2	170810	4	27	0	2	29	0.862069
glAB26.1	170816	5	15	7	6	28	0.321429			smORF-4nt no AUG 3.2	170816	5	31	1	5	37	0.702703
glAB26.1	170817	6	15	1	10	26	0.192308			smORF-4nt no AUG 3.2	170817	6	27	1	0	28	0.964286
glAB26.1	170817	7	16	2	11	29	0.172414			smORF-4nt no AUG 3.2	170818	7	28	4	6	38	0.578947
glAB26.1	170818	8	25	3	11	39	0.358974
glAB26.1	171130	9	23	0	10	33	0.393939
glAB26.1	171201	10	20	0	9	29	0.37931
					304	30.4	0.199425	0.156031							209	29.8571	0.843286	0.1506
glA13.8	170809	1	31	0	0	31	1			smORF-5nt no AUG 7.3	170810	1	26	2	1	29	0.862069
glA13.8	170810	2	19	0	3	22	0.727273			smORF-5nt no AUG 7.3	170817	2	25	3	5	33	0.606061
glA13.8	170811	3	27	3	2	32	0.78125			smORF-5nt no AUG 7.3	170818	3	33	4	1	38	0.842105
glA13.8	170816	4	20	3	2	25	0.72			smORF-5nt no AUG 7.3	171130	4	18	2	0	20	0.9
glA13.8	170816	5	23	0	1	24	0.916667			smORF-5nt no AUG 7.3	171130	5	20	1	0	21	0.952381
glA13.8	170816	6	20	1	1	22	0.863636			smORF-5nt no AUG 7.3	171201	6	25	2	1	28	0.857143
glA13.8	170817	7	25	1	0	26	0.961538			smORF-5nt no AUG 7.3	171205	7	18	0	2	20	0.8
glA13.8	170817	8	24	0	0	24	1
glA13.8	170818	9	19	1	0	20	0.95
glA13.8	170818	10	25	2	1	28	0.857143
					254	25.4	0.877751	0.105993							189	27	0.831394	0.11017
										smORF-5nt Glass 7.1	171219	1	24	3	7	34	0.5
										smORF-5nt Glass 7.1	171221	2	32	1	0	33	0.969697
										smORF-5nt Glass 7.1	171221	3	23	3	1	27	0.814815
Genotype	Date	Number	light	middle	dark	total	Pref-index			smORF-5nt Glass 7.1	171221	4	19	0	1	20	0.9
gl del1.1	170808	1	21	5	7	33	0.424242			smORF-5nt Glass 7.1	180110	5	38	0	1	39	0.948718
gl del1.1	170809	2	13	1	19	33	-0.181818			smORF-5nt Glass 7.1	180110	6	36	2	1	39	0.897436
gl del1.1	170810	3	7	4	12	23	-0.217391			smORF-5nt Glass 7.1	180110	7	32	0	0	32	1
gl del1.1	170811	4	19	11	8	38	0.289474
gl del1.1	170817	5	19	5	10	34	0.264706
gl del1.1	170817	6	9	4	14	27	-0.185185
gl del1.1	170817	7	11	7	7	25	0.16								224	32	0.861524	0.170358
gl del1.1	171130	8	7	6	8	21	-0.047619
gl del1.1	171130	9	5	8	7	20	-0.1
gl del1.1	171201	10	7	7	16	30	-0.3
					284	28.4	0.0106408	0.252805
gl del22.4	170808	1	20	2	10	32	0.3125
gl del22.4	170809	2	13	0	18	31	-0.16129
gl del22.4	170810	3	4	1	20	25	-0.64
gl del22.4	170811	4	18	4	13	35	0.142857
gl del22.4	170817	5	9	4	26	39	-0.435897
gl del22.4	170817	6	11	7	3	21	0.380952
gl del22.4	170818	7	12	8	17	37	-0.135135
gl del22.4	171130	8	12	6	8	26	0.153846
gl del22.4	171201	9	1	8	27	36	-0.722222
gl del22.4	171205	10	10	4	14	28	-0.142857
					310	31	-0.124725	0.382563
gl del31.9	171219	1	9	7	4	20	0.25
gl del31.9	180110	2	12	2	10	24	0.0833333
gl del31.9	180110	3	14	2	12	28	0.0714286
gl del31.9	180110	4	10	0	12	22	-0.0909091
gl del31.9	180110	5	9	2	18	29	-0.310345
gl del31.9	180110	6	16	2	12	30	0.133333
gl del31.9	180110	7	7	5	16	28	-0.321429
gl del31.9	180111	8	10	2	14	26	-0.153846
gl del31.9	180111	9	15	5	12	32	0.09375
		10	6	6	8	20	-0.1
					259	25.9	-0.0344683	0.191716
gl del21.3	170808	1	9	4	13	26	-0.153846
gl del21.3	170809	2	15	3	15	33	0
gl del21.3	170817	3	18	8	9	35	0.257143
gl del21.3	171130	4	7	3	10	20	-0.15
gl del21.3	171201	5	3	4	22	29	-0.655172
gl del21.3	171205	6	8	6	12	26	-0.153846
gl del21.3	171212	7	11	4	5	20	0.3
gl del21.3	171212	8	7	11	15	33	-0.242424
gl del21.3	171212	9	6	6	9	21	-0.142857
gl del21.3	171213	10	13	5	13	31	0
					274	27.4	-0.0941003	0.26788
